# Supplementary material for: (R,R)-N,N′-Bis(ferrocenylmeth­yl)cyclo­hexane-1,2-diamine
Source: Acta Crystallogr Sect E Struct Rep Online. 2009 Jul 4;65(Pt 8):m874. doi: 10.1107/S1600536809025057 (PMC2977100; doi:10.1107/S1600536809025057)
Supplement: Supplementary file 2 [file e-65-0m874-Isup2.hkl]

# 
# h,k,l, Fc-squared, Fo-squared, sigma(Fo-squared) and status flag 
# 
data_I
_shelx_title ' shelxl in P2(1)' 
_shelx_refln_list_code          4 
_shelx_F_calc_maximum      230.57 
_exptl_crystal_F_000       536.00 
_reflns_d_resolution_high  0.7698 
 
loop_ 
 _symmetry_equiv_pos_as_xyz 
 'x, y, z' 
 '-x, y+1/2, -z' 
 
_cell_length_a     5.9384 
_cell_length_b    10.5310 
_cell_length_c    19.1725 
_cell_angle_alpha  90.000 
_cell_angle_beta   90.989 
_cell_angle_gamma  90.000 
 
_shelx_F_squared_multiplier     1.000 
 
loop_ 
 _refln_index_h 
 _refln_index_k 
 _refln_index_l 
 _refln_F_squared_calc 
 _refln_F_squared_meas 
 _refln_F_squared_sigma 
 _refln_observed_status 
   1 -13   0       26.17       17.38      6.71 o 
   2 -13   0       12.87       24.94     13.56 o 
   0 -12   0       93.50       84.40     21.59 o 
   1 -12   0       88.16       84.95     11.04 o 
   2 -12   0      109.17      105.68     18.99 o 
   3 -12   0      136.62      116.55     33.53 o 
   1 -11   0       38.70       31.56      4.96 o 
   2 -11   0       32.01       38.51      8.58 o 
   3 -11   0       51.57       54.68     15.68 o 
   4 -11   0       24.67       22.46      6.29 o 
   0 -10   0      231.14      233.97     33.77 o 
   1 -10   0       23.10       13.22      6.46 o 
   2 -10   0      555.20      601.08     25.67 o 
   3 -10   0      205.37      214.68     33.82 o 
   4 -10   0        7.04       11.77      6.13 o 
   5 -10   0       53.36       52.95      9.18 o 
   1  -9   0      528.48      566.29     36.10 o 
   2  -9   0      282.78      244.75     26.94 o 
   3  -9   0       61.82       55.99      7.78 o 
   4  -9   0      244.27      273.08     40.69 o 
   5  -9   0        9.52       12.53      5.13 o 
   0  -8   0      207.62      189.78     37.00 o 
   1  -8   0      205.58      183.95     27.28 o 
   2  -8   0      190.33      209.24     22.35 o 
   3  -8   0       55.82       67.73      9.66 o 
   4  -8   0        8.53       13.25      6.87 o 
   5  -8   0       80.90       85.70     17.96 o 
   6  -8   0       35.73       25.81     15.63 o 
   1  -7   0     2402.32     2437.24    100.52 o 
   2  -7   0      450.13      451.51     32.53 o 
   3  -7   0      189.37      203.45     22.07 o 
   4  -7   0      662.94      648.59     27.59 o 
   5  -7   0       37.37       34.87     11.07 o 
   6  -7   0       92.54       94.39     13.22 o 
   0  -6   0       43.19       42.06      6.92 o 
   1  -6   0      321.62      345.06     19.93 o 
   2  -6   0      158.49      166.35     21.52 o 
   3  -6   0        3.88        9.45     13.47 o 
   4  -6   0       25.27       17.43     12.54 o 
   5  -6   0       71.32       83.94     15.72 o 
   6  -6   0        4.15       13.47     12.27 o 
   1  -5   0     1475.55     1305.61     51.71 o 
   2  -5   0     3171.79     3286.63     79.02 o 
   3  -5   0      689.74      643.89     25.62 o 
   4  -5   0     1398.80     1404.91     52.71 o 
   5  -5   0       14.42       -2.83      9.68 o 
   6  -5   0      141.92      130.40     19.65 o 
   7  -5   0      110.34       98.94     18.17 o 
   0  -4   0      391.38      360.73     18.65 o 
   1  -4   0      152.73      148.01     19.89 o 
   2  -4   0     2948.40     3075.79     90.08 o 
   3  -4   0      398.52      388.08     19.30 o 
   4  -4   0       18.13       15.89     14.90 o 
   5  -4   0      429.13      510.09     18.85 o 
   6  -4   0       57.89       66.80     10.59 o 
   7  -4   0       25.09       35.51     10.14 o 
   1  -3   0     1697.02     1592.26     24.05 o 
   2  -3   0      703.73      644.73     32.98 o 
   3  -3   0      324.09      377.24     27.46 o 
   4  -3   0      472.27      552.07     30.42 o 
   5  -3   0      111.18      111.27     18.46 o 
   6  -3   0      118.92      115.28     14.79 o 
   7  -3   0       90.29       98.06     11.86 o 
   0  -2   0    16919.63    17604.11    604.82 o 
   1  -2   0     1454.19     1442.62     25.92 o 
   2  -2   0     1393.06     1296.91     24.53 o 
   3  -2   0     3853.58     3931.43     97.18 o 
   4  -2   0      124.83      137.03     18.30 o 
   5  -2   0      392.05      406.18     25.50 o 
   6  -2   0       41.13       40.65      6.21 o 
   7  -2   0       26.02       26.53      5.75 o 
   1  -1   0     1089.51     1065.71     14.94 o 
   2  -1   0      308.18      294.53     15.64 o 
   3  -1   0      131.08      147.71      7.96 o 
   4  -1   0       88.94       86.01      8.22 o 
   5  -1   0       24.79       23.30     10.38 o 
   6  -1   0       13.34       20.63      3.47 o 
   7  -1   0       10.84        1.54     14.71 o 
   1   0   0      142.77      101.48      3.29 o 
   2   0   0     1118.94     1069.07     14.62 o 
   3   0   0     3003.31     3041.97     62.81 o 
   4   0   0       13.69       24.41      9.36 o 
   5   0   0     1319.64     1289.38     33.17 o 
   6   0   0       41.96       39.37      5.65 o 
   7   0   0      133.02      102.65     16.77 o 
   1   1   0     1128.95     1099.56     12.77 o 
   2   1   0      281.62      256.17     10.83 o 
   3   1   0      141.10      156.81     16.53 o 
   4   1   0       87.53       87.85      7.96 o 
   5   1   0       28.64       23.01      5.23 o 
   6   1   0       17.93       18.09      5.30 o 
   7   1   0       10.49        7.53      5.25 o 
   0   2   0    16629.22    16301.75    586.72 o 
   1   2   0     1534.30     1500.74     22.36 o 
   2   2   0     1435.27     1363.42     17.74 o 
   3   2   0     3797.69     3930.43     99.49 o 
   4   2   0      125.71      149.47     19.27 o 
   5   2   0      409.90      408.92     25.42 o 
   6   2   0       49.24       46.21      6.17 o 
   7   2   0       21.94       17.35      5.97 o 
   1   3   0     1599.95     1569.26     21.03 o 
   2   3   0      746.24      699.71     19.76 o 
   3   3   0      381.99      409.44      9.06 o 
   4   3   0      495.71      463.96     19.91 o 
   5   3   0      100.15       94.28     16.05 o 
   6   3   0      105.80      126.89     14.68 o 
   7   3   0       92.46       89.05     14.95 o 
   0   4   0      383.99      392.77     21.05 o 
   1   4   0      163.67      171.81      8.48 o 
   2   4   0     3008.71     3194.95     80.33 o 
   3   4   0      374.23      332.65     25.38 o 
   4   4   0       22.62       29.26      6.88 o 
   5   4   0      445.61      455.89     19.79 o 
   6   4   0       61.45       68.11      9.87 o 
   7   4   0       27.86       32.28     11.11 o 
   1   5   0     1400.59     1309.03     25.20 o 
   2   5   0     3096.39     3218.78    103.53 o 
   3   5   0      683.55      666.79     25.05 o 
   4   5   0     1418.01     1463.15     44.43 o 
   5   5   0       21.44       11.11      3.39 o 
   6   5   0      135.64      140.44     23.75 o 
   7   5   0      110.08      124.64     19.49 o 
   0   6   0       43.38       42.20      5.50 o 
   1   6   0      318.51      320.62      8.86 o 
   2   6   0      149.40      152.48     15.65 o 
   3   6   0        3.46        5.65      5.81 o 
   4   6   0       28.63       20.98      7.33 o 
   5   6   0       68.68       65.59     10.38 o 
   6   6   0        4.68        2.23      6.41 o 
   1   7   0     2339.76     2367.39     49.29 o 
   2   7   0      467.76      442.34     13.57 o 
   3   7   0      165.80      172.65     16.53 o 
   4   7   0      645.83      655.91     37.17 o 
   5   7   0       39.09       53.21     11.40 o 
   6   7   0       92.10      115.67     13.63 o 
   0   8   0      239.05      244.85     33.03 o 
   1   8   0      217.40      206.50     19.56 o 
   2   8   0      210.82      210.77     22.70 o 
   3   8   0       46.54       40.86     10.61 o 
   4   8   0        8.13        7.51     10.61 o 
   5   8   0       94.90      109.05     16.62 o 
   6   8   0       34.45       46.57     15.42 o 
   1   9   0      479.17      492.75     12.23 o 
   2   9   0      329.58      344.01     40.06 o 
   3   9   0       64.10       45.98     10.98 o 
   4   9   0      222.87      242.16     22.30 o 
   5   9   0        6.29       -2.32      7.14 o 
   0  10   0      244.06      231.60     29.08 o 
   1  10   0       29.51       28.98      3.98 o 
   2  10   0      550.92      631.10     41.81 o 
   3  10   0      202.50      204.25     32.30 o 
   4  10   0        6.32       -6.46     10.79 o 
   5  10   0       51.00       60.32     13.14 o 
   1  11   0       46.26       46.21      8.33 o 
   2  11   0       33.16       31.49      7.79 o 
   3  11   0       50.64       54.02     19.46 o 
   4  11   0       22.86       19.21      7.67 o 
   0  12   0      115.98       95.75     21.12 o 
   1  12   0       84.89       81.19      8.97 o 
   2  12   0      110.07      114.82     18.42 o 
   3  12   0      139.79      121.84     16.70 o 
   1  13   0       32.45       32.56     11.71 o 
   2  13   0       13.56       18.27     10.47 o 
  -2 -13   1       19.81       20.75      8.31 o 
  -1 -13   1       87.03       57.95     20.22 o 
   1 -13   1       32.42       13.03      7.55 o 
   2 -13   1       76.91       55.77     10.39 o 
  -3 -12   1        5.78        0.27      8.46 o 
  -2 -12   1       18.84       16.36      8.58 o 
  -1 -12   1       53.32       45.66     10.98 o 
   0 -12   1       12.84       18.61      6.04 o 
   1 -12   1        7.02       -7.27      7.27 o 
   2 -12   1        9.14       16.15      8.09 o 
   3 -12   1       18.26       14.16      8.74 o 
  -4 -11   1       86.45       72.84     19.46 o 
  -3 -11   1      239.40      227.30     37.84 o 
  -2 -11   1        1.60       -8.81      8.81 o 
  -1 -11   1      427.16      443.04     31.78 o 
   0 -11   1       32.06       36.02      5.58 o 
   1 -11   1      178.83      193.95     18.01 o 
   2 -11   1      339.95      344.91     56.14 o 
   3 -11   1        6.37        9.65      9.13 o 
   4 -11   1       99.71      125.61     30.58 o 
  -5 -10   1       47.83       48.18     10.79 o 
  -4 -10   1       15.63        9.41      7.30 o 
  -3 -10   1       29.20       25.63      9.73 o 
  -2 -10   1       89.33      107.42     13.54 o 
  -1 -10   1      142.91      133.76     14.06 o 
   0 -10   1      386.17      425.33     26.38 o 
   1 -10   1      178.56      153.79     20.58 o 
   2 -10   1      115.25      105.13     12.21 o 
   3 -10   1       63.75       71.66     18.17 o 
   4 -10   1       20.60       14.40      7.10 o 
   5 -10   1       29.61       26.60     10.56 o 
  -5  -9   1        4.16        3.55     15.91 o 
  -4  -9   1       47.83       58.61      8.68 o 
  -3  -9   1      334.92      351.34     37.79 o 
  -2  -9   1       50.64       46.43      4.80 o 
  -1  -9   1      271.36      286.37     29.85 o 
   0  -9   1       51.16       52.41      6.87 o 
   1  -9   1      116.00      119.23     14.40 o 
   2  -9   1      628.10      673.12     33.51 o 
   3  -9   1       33.93       45.15     10.31 o 
   4  -9   1      115.14      129.71     16.11 o 
   5  -9   1       50.63       34.37      7.61 o 
  -6  -8   1       11.92       10.42      8.62 o 
  -5  -8   1      125.25      109.96     32.66 o 
  -4  -8   1      165.60      163.07     22.88 o 
  -3  -8   1      229.49      324.59     54.80 o 
  -2  -8   1      862.66      926.44     28.02 o 
  -1  -8   1      122.37      125.25     16.02 o 
   0  -8   1      935.94      950.90     75.17 o 
   1  -8   1      348.74      346.14     57.21 o 
   2  -8   1       30.81       21.95      7.29 o 
   3  -8   1      788.00      814.09     51.84 o 
   4  -8   1       90.40       82.84     14.18 o 
   5  -8   1      118.09      136.85     20.34 o 
   6  -8   1       76.97       93.04     11.00 o 
  -6  -7   1       32.17       30.66      9.15 o 
  -5  -7   1       13.42       28.64      6.80 o 
  -4  -7   1        0.85       -2.24      5.66 o 
  -3  -7   1      109.86      124.56     13.77 o 
  -2  -7   1       85.47      121.58     16.04 o 
  -1  -7   1      140.47      160.11     20.38 o 
   0  -7   1       87.84       84.77     10.52 o 
   1  -7   1       28.72       31.18      6.64 o 
   2  -7   1      156.62      171.13     22.22 o 
   3  -7   1       20.78       17.48      6.34 o 
   4  -7   1       62.12       56.21     12.27 o 
   5  -7   1       44.49       57.56     12.73 o 
   6  -7   1       10.05       -5.34     10.10 o 
  -6  -6   1       12.76        8.45     16.28 o 
  -5  -6   1      626.04      677.01     83.06 o 
  -4  -6   1      395.12      424.85     81.30 o 
  -3  -6   1      348.24      380.39     27.41 o 
  -2  -6   1     1962.45     2032.38     53.03 o 
  -1  -6   1      179.24      180.90      9.15 o 
   0  -6   1     3185.87     3211.37     82.73 o 
   1  -6   1     3147.83     3336.32    110.06 o 
   2  -6   1      423.45      398.68     41.07 o 
   3  -6   1     2147.50     2310.10     40.82 o 
   4  -6   1       72.47       52.67     10.90 o 
   5  -6   1      286.72      291.38     42.71 o 
   6  -6   1      328.17      283.81     46.23 o 
  -7  -5   1       26.86       29.53      8.74 o 
  -6  -5   1       52.76       40.80     12.73 o 
  -5  -5   1       71.95       80.93     11.02 o 
  -4  -5   1       73.36       90.24     14.44 o 
  -3  -5   1      870.67      918.54     45.81 o 
  -2  -5   1      269.03      303.60     40.60 o 
  -1  -5   1       53.37       46.66     12.82 o 
   0  -5   1       99.59      122.79     22.23 o 
   1  -5   1      858.23      891.30     36.49 o 
   2  -5   1      138.77      144.65     20.32 o 
   3  -5   1       13.56       11.67      5.47 o 
   4  -5   1      433.65      459.86     93.21 o 
   5  -5   1       17.77       38.15      8.24 o 
   6  -5   1       12.05        8.45     11.67 o 
   7  -5   1        6.14        8.33     10.05 o 
  -7  -4   1      142.19      123.26     21.37 o 
  -6  -4   1        2.32       23.69      7.73 o 
  -5  -4   1      468.37      475.41     24.36 o 
  -4  -4   1      229.04      211.62     27.31 o 
  -3  -4   1      460.30      427.32     34.11 o 
  -2  -4   1     1090.46      984.79     78.94 o 
  -1  -4   1      413.50      442.13     16.93 o 
   0  -4   1     3563.55     3529.44     66.83 o 
   1  -4   1     3390.02     3260.09     53.92 o 
   2  -4   1     1498.12     1447.33     48.47 o 
   3  -4   1     1711.66     1716.35     61.97 o 
   4  -4   1      644.00      755.42     33.17 o 
   5  -4   1      216.44      215.95     29.64 o 
   6  -4   1      234.84      261.86     27.65 o 
   7  -4   1        8.37       13.11      7.78 o 
  -7  -3   1       39.60       30.98     11.16 o 
  -6  -3   1      189.58      206.20     25.35 o 
  -5  -3   1        4.07       10.34     15.91 o 
  -4  -3   1      771.92      786.64     27.35 o 
  -3  -3   1     1473.51     1502.51     46.66 o 
  -2  -3   1      110.38      126.03     29.71 o 
  -1  -3   1      604.63      543.72     16.44 o 
   0  -3   1     3592.23     3645.93     66.93 o 
   1  -3   1     2865.65     2822.42     39.53 o 
   2  -3   1     1532.51     1515.47     49.65 o 
   3  -3   1      342.40      328.31     16.68 o 
   4  -3   1      851.05      862.04     29.18 o 
   5  -3   1      223.34      212.36     20.34 o 
   6  -3   1       37.25       36.19      8.89 o 
   7  -3   1      108.15       98.72     16.93 o 
  -7  -2   1       56.78       48.13     12.12 o 
  -6  -2   1       16.29       24.37      4.84 o 
  -5  -2   1       53.79       48.74      5.66 o 
  -4  -2   1       98.11      103.45      9.86 o 
  -3  -2   1      326.52      326.96     18.69 o 
  -2  -2   1     1057.70     1016.25     17.51 o 
  -1  -2   1     1742.28     1734.99     26.51 o 
   0  -2   1     4014.97     3943.97     90.75 o 
   1  -2   1     2190.49     2095.12     34.46 o 
   2  -2   1       45.66       50.67      7.04 o 
   3  -2   1      959.75      966.45     36.31 o 
   4  -2   1       73.09       86.59     10.56 o 
   5  -2   1       22.23       30.30      7.51 o 
   6  -2   1       16.42       21.94      9.13 o 
   7  -2   1       17.24       22.27      7.61 o 
  -7  -1   1       93.52       90.02     15.41 o 
  -6  -1   1      192.53      182.44     18.52 o 
  -5  -1   1      349.07      365.67     21.46 o 
  -4  -1   1     1705.65     1848.46     60.02 o 
  -3  -1   1     2487.92     2389.56     51.51 o 
  -2  -1   1     1158.92     1045.91     23.36 o 
  -1  -1   1    35580.21    35627.87   2114.75 o 
   1  -1   1     1656.56     1716.94     33.47 o 
   2  -1   1     8149.49     7973.25    116.27 o 
   3  -1   1      647.61      643.00     17.30 o 
   4  -1   1     2961.68     3081.16     41.77 o 
   5  -1   1      383.36      378.77     35.94 o 
   6  -1   1      182.95      178.93     25.77 o 
   7  -1   1      157.37      149.36     23.22 o 
  -7   0   1        7.91        2.31     12.31 o 
  -6   0   1        9.59       16.65      4.36 o 
  -5   0   1       12.69       18.16      5.48 o 
  -4   0   1      118.94      125.27     12.67 o 
  -3   0   1       63.29       63.15      7.33 o 
  -2   0   1      113.62      118.12     12.99 o 
  -1   0   1       57.80       59.38      4.48 o 
   1   0   1       75.45       68.31      2.89 o 
   2   0   1        0.03        4.84      1.95 o 
   3   0   1      140.98      153.41      9.59 o 
   4   0   1        0.90        7.55      4.02 o 
   5   0   1        2.22       14.98      2.79 o 
   6   0   1       11.33       11.83      3.11 o 
   7   0   1       19.15        5.23      9.41 o 
  -7   1   1       87.72       76.83     10.59 o 
  -6   1   1      227.54      220.12     20.39 o 
  -5   1   1      343.40      308.86     31.89 o 
  -4   1   1     1705.31     1713.38     43.42 o 
  -3   1   1     2439.46     2304.72     75.06 o 
  -2   1   1     1075.92      945.64     31.85 o 
  -1   1   1    35514.84    35701.09   1281.92 o 
   1   1   1     1816.71     1813.34     17.18 o 
   2   1   1     7981.90     8039.06    271.84 o 
   3   1   1      627.88      623.51     17.11 o 
   4   1   1     2906.37     3036.61     41.47 o 
   5   1   1      433.19      450.53     19.54 o 
   6   1   1      175.26      154.52     17.74 o 
   7   1   1      160.21      133.77     10.98 o 
  -7   2   1       56.03       57.22     13.66 o 
  -6   2   1       19.93       17.34      5.15 o 
  -5   2   1       64.03       84.47     14.48 o 
  -4   2   1      107.17       91.24     10.57 o 
  -3   2   1      279.92      328.65     18.14 o 
  -2   2   1     1100.73     1058.43     16.41 o 
  -1   2   1     1704.92     1709.94     53.19 o 
   0   2   1     4178.88     4010.12     71.26 o 
   1   2   1     2183.90     2109.70     65.93 o 
   2   2   1       54.25       52.20      5.31 o 
   3   2   1     1000.55      999.74     33.93 o 
   4   2   1       61.00       67.71      6.91 o 
   5   2   1       28.20       27.24      4.40 o 
   6   2   1       22.02       26.56      5.59 o 
   7   2   1       15.48       20.84      8.27 o 
  -7   3   1       42.08       31.39     10.98 o 
  -6   3   1      200.62      194.18     20.94 o 
  -5   3   1        6.37        7.66      2.84 o 
  -4   3   1      714.21      723.03     23.53 o 
  -3   3   1     1599.10     1590.45     32.25 o 
  -2   3   1      130.39      115.89      8.71 o 
  -1   3   1      540.64      491.17     15.91 o 
   0   3   1     3438.29     3443.03     37.85 o 
   1   3   1     2797.81     2751.28     30.85 o 
   2   3   1     1551.04     1475.49     26.08 o 
   3   3   1      349.46      340.61      8.67 o 
   4   3   1      899.67      888.05     31.67 o 
   5   3   1      236.55      216.00     21.93 o 
   6   3   1       30.09       27.39      4.61 o 
   7   3   1      107.09       93.09     16.00 o 
  -7   4   1      143.25      127.25     21.72 o 
  -6   4   1        3.00       -0.98      6.59 o 
  -5   4   1      481.36      542.38     27.30 o 
  -4   4   1      174.64      167.43     14.25 o 
  -3   4   1      446.16      410.85     11.60 o 
  -2   4   1     1032.13      949.17     35.03 o 
  -1   4   1      431.99      469.50     14.25 o 
   0   4   1     3686.34     3506.30     94.83 o 
   1   4   1     3381.29     3373.95     45.50 o 
   2   4   1     1570.46     1552.02     39.76 o 
   3   4   1     1690.63     1706.35     35.94 o 
   4   4   1      638.83      666.27     30.60 o 
   5   4   1      168.00      197.55     23.74 o 
   6   4   1      230.80      271.53     27.95 o 
   7   4   1       10.26       10.10      6.55 o 
  -7   5   1       27.10       36.16      7.35 o 
  -6   5   1       57.02       67.53     10.63 o 
  -5   5   1       71.65       74.30     10.70 o 
  -4   5   1       72.07       64.86      8.39 o 
  -3   5   1      865.88      902.58     29.17 o 
  -2   5   1      288.52      294.22      9.18 o 
  -1   5   1       51.76       46.01      3.88 o 
   0   5   1      107.20      116.64     11.73 o 
   1   5   1      869.15      917.72     35.22 o 
   2   5   1      157.61      146.84      6.69 o 
   3   5   1       16.90       14.67      3.33 o 
   4   5   1      441.97      450.20     26.90 o 
   5   5   1       13.57       17.10      4.79 o 
   6   5   1       11.90       21.07      5.17 o 
   7   5   1        6.29        1.76      8.75 o 
  -6   6   1       11.26       11.88     11.02 o 
  -5   6   1      612.86      686.39     40.46 o 
  -4   6   1      372.36      371.00     45.71 o 
  -3   6   1      397.61      401.30     17.83 o 
  -2   6   1     1930.94     2007.88     40.48 o 
  -1   6   1      166.84      189.65     13.59 o 
   0   6   1     3213.16     3254.24     67.55 o 
   1   6   1     3060.33     3203.81     53.11 o 
   2   6   1      406.86      391.51     10.81 o 
   3   6   1     2190.40     2274.66     29.90 o 
   4   6   1       79.08       76.96      8.93 o 
   5   6   1      279.37      311.72     36.50 o 
   6   6   1      301.95      279.81     45.02 o 
  -6   7   1       34.00       51.22     14.57 o 
  -5   7   1       13.16       14.95     16.37 o 
  -4   7   1        2.53       -1.29     10.88 o 
  -3   7   1      130.14      146.56     17.48 o 
  -2   7   1       79.45      101.15     11.00 o 
  -1   7   1      135.28      154.18     14.26 o 
   0   7   1       93.53       91.12      8.08 o 
   1   7   1       23.64       23.61      2.91 o 
   2   7   1      169.58      170.66     23.32 o 
   3   7   1       22.61       22.62      5.10 o 
   4   7   1       76.12       74.86     26.57 o 
   5   7   1       41.90       25.39      7.13 o 
   6   7   1       11.11        7.97      9.96 o 
  -6   8   1       13.61       13.82      8.90 o 
  -5   8   1      132.19      130.23     14.38 o 
  -4   8   1      145.97      132.01     28.51 o 
  -3   8   1      242.40      273.53     34.83 o 
  -2   8   1      775.46      836.10     36.15 o 
  -1   8   1      125.36      111.71     13.53 o 
   0   8   1      967.47      976.16     22.90 o 
   1   8   1      341.67      333.66     23.20 o 
   2   8   1       26.00       20.66      5.28 o 
   3   8   1      731.43      789.71     29.22 o 
   4   8   1       87.16      101.76     11.46 o 
   5   8   1      112.51      107.89     18.40 o 
   6   8   1       81.85       79.67     12.23 o 
  -5   9   1        2.80       16.54     12.64 o 
  -4   9   1       45.04       68.26     10.98 o 
  -3   9   1      341.15      358.57     42.25 o 
  -2   9   1       48.93       40.98     16.93 o 
  -1   9   1      265.89      273.70     25.17 o 
   0   9   1       70.78       64.19      6.01 o 
   1   9   1      114.65      112.01     14.03 o 
   2   9   1      617.33      699.05     42.89 o 
   3   9   1       35.66       42.59      8.62 o 
   4   9   1      137.49      138.37     19.86 o 
   5   9   1       56.05       66.41     11.35 o 
  -5  10   1       50.67       73.92     14.74 o 
  -4  10   1       15.97       26.92      6.86 o 
  -3  10   1       29.46       59.22      9.36 o 
  -2  10   1      106.99      110.54     13.82 o 
  -1  10   1      140.78      124.11     14.43 o 
   0  10   1      392.04      340.97     30.65 o 
   1  10   1      179.26      175.45     17.28 o 
   2  10   1      120.28      114.78     16.71 o 
   3  10   1       61.27       70.37     12.78 o 
   4  10   1       17.31       18.72      8.58 o 
   5  10   1       28.60       22.97     17.71 o 
  -4  11   1       85.00       95.45     14.66 o 
  -3  11   1      231.76      203.47     49.36 o 
  -2  11   1        1.37        1.48     16.56 o 
  -1  11   1      443.78      395.81     45.14 o 
   0  11   1       37.56       34.35      7.68 o 
   1  11   1      186.57      218.84     24.91 o 
   2  11   1      340.31      327.18     45.18 o 
   3  11   1        7.32       14.10      6.52 o 
   4  11   1       90.64       82.04     23.11 o 
  -3  12   1        5.21       17.85      7.87 o 
  -2  12   1       18.02       11.54      5.62 o 
  -1  12   1       55.71       56.75     10.36 o 
   0  12   1       13.92       21.17      6.21 o 
   1  12   1        6.81       12.32      4.61 o 
   2  12   1       10.58       23.50      9.41 o 
   3  12   1       16.71       12.51      8.44 o 
  -2  13   1       23.73       24.48     11.16 o 
  -1  13   1       89.11       81.45     17.71 o 
   0  13   1       54.79       59.28     15.13 o 
   1  13   1       27.79       45.38     18.63 o 
   2  13   1       76.41       49.89      9.42 o 
  -2 -13   2        1.37       12.48      9.72 o 
  -1 -13   2        9.68       17.32      6.41 o 
   0 -13   2       11.84       11.90      7.75 o 
   1 -13   2        0.10       -2.86     12.82 o 
   2 -13   2        7.96        9.48     12.59 o 
  -3 -12   2        3.75        6.22      8.05 o 
  -2 -12   2      267.24      237.14     41.38 o 
  -1 -12   2       49.20       45.99      8.09 o 
   0 -12   2       89.84       84.01     16.93 o 
   1 -12   2      125.32      105.73     13.13 o 
   2 -12   2       46.00       55.31      7.87 o 
   3 -12   2      139.32      121.60     19.84 o 
  -4 -11   2        8.58        2.15      7.60 o 
  -3 -11   2       44.81       40.35      7.61 o 
  -2 -11   2       11.47        7.32      8.58 o 
  -1 -11   2      110.74      131.69     17.88 o 
   0 -11   2       41.89       42.90      8.16 o 
   1 -11   2       50.38       42.22      7.15 o 
   2 -11   2       41.51       22.93      7.43 o 
   3 -11   2       18.55       14.80      5.91 o 
   4 -11   2       60.82       33.35     14.30 o 
  -5 -10   2       92.53       87.03     15.81 o 
  -4 -10   2      143.29      153.09     27.41 o 
  -3 -10   2        3.41        7.61      5.50 o 
  -2 -10   2      486.88      514.13     58.96 o 
  -1 -10   2      151.55      139.96     18.20 o 
   0 -10   2      142.87      166.57     27.91 o 
   1 -10   2      370.47      406.20     24.74 o 
   2 -10   2       36.35       26.94      6.11 o 
   3 -10   2      378.12      367.53     47.02 o 
   4 -10   2       66.95       70.87     13.05 o 
   5 -10   2        7.85        7.71     15.31 o 
  -5  -9   2       31.60       28.02      7.49 o 
  -4  -9   2       83.29       98.95     21.35 o 
  -3  -9   2      205.08      248.12     20.97 o 
  -2  -9   2      173.73      169.08     21.52 o 
  -1  -9   2      734.96      721.84     22.17 o 
   0  -9   2      788.11      799.70    103.49 o 
   1  -9   2        9.06       11.86      7.43 o 
   2  -9   2      207.13      234.13     30.15 o 
   3  -9   2      169.44      172.29     24.31 o 
   4  -9   2       79.03       66.27     13.61 o 
   5  -9   2       90.81       82.48     20.43 o 
  -6  -8   2        2.38       21.10     16.93 o 
  -5  -8   2       82.08       93.26     21.86 o 
  -4  -8   2       74.60      102.69     15.09 o 
  -3  -8   2        3.78        6.97      3.71 o 
  -2  -8   2      325.50      306.29     32.33 o 
  -1  -8   2       99.77      100.69     14.58 o 
   0  -8   2      203.55      182.97     24.09 o 
   1  -8   2      380.46      369.13     23.81 o 
   2  -8   2       23.46       15.60      7.24 o 
   3  -8   2      193.64      195.47     24.66 o 
   4  -8   2       64.64       54.96     13.93 o 
   5  -8   2       13.06       20.61      8.94 o 
  -6  -7   2      172.02      178.38     26.77 o 
  -5  -7   2      139.72      150.66     19.13 o 
  -4  -7   2      218.66      214.46     30.53 o 
  -3  -7   2      613.12      622.62     25.71 o 
  -2  -7   2       37.38       33.59      4.34 o 
  -1  -7   2     1310.03     1299.10     43.15 o 
   0  -7   2     2432.05     2469.41     72.21 o 
   1  -7   2       32.80       37.91     11.25 o 
   2  -7   2     1566.47     1599.46     46.83 o 
   3  -7   2      349.78      371.88     19.73 o 
   4  -7   2      200.04      219.33     24.91 o 
   5  -7   2      426.86      457.23     56.98 o 
   6  -7   2        5.74       18.53      9.19 o 
  -6  -6   2       21.27        7.32      6.67 o 
  -5  -6   2       40.86       33.58      7.59 o 
  -4  -6   2       38.36       44.09      9.49 o 
  -3  -6   2        6.01       10.91      6.96 o 
  -2  -6   2       61.50       66.15     10.47 o 
  -1  -6   2      290.30      300.02     11.74 o 
   0  -6   2       96.46      117.44     21.40 o 
   1  -6   2       37.92       15.59      9.59 o 
   2  -6   2      103.57      133.14     14.74 o 
   3  -6   2        8.83       16.30      6.62 o 
   4  -6   2       26.94       19.90      5.51 o 
   5  -6   2       40.96       45.72     10.03 o 
   6  -6   2       12.08       19.01      7.52 o 
  -7  -5   2        1.15        5.05     10.56 o 
  -6  -5   2      288.71      348.24     44.44 o 
  -5  -5   2      174.50      193.68     30.56 o 
  -4  -5   2      286.49      300.98     37.61 o 
  -3  -5   2     2048.85     2023.81     87.79 o 
  -2  -5   2      221.59      231.58     28.70 o 
  -1  -5   2     3567.40     3656.13     74.70 o 
   0  -5   2     2458.49     2425.36     85.93 o 
   1  -5   2      569.48      570.93     28.44 o 
   2  -5   2     3397.07     3437.38     80.40 o 
   3  -5   2     1458.20     1471.73     62.53 o 
   4  -5   2      534.63      600.86     40.89 o 
   5  -5   2      706.29      734.07     79.81 o 
   6  -5   2       25.39       13.55      4.88 o 
   7  -5   2       87.47       55.74     26.01 o 
  -7  -4   2       45.85       40.39      8.95 o 
  -6  -4   2       69.51       61.57      9.91 o 
  -5  -4   2      157.23      143.97     20.50 o 
  -4  -4   2      705.57      779.54     34.48 o 
  -3  -4   2      111.48      108.26     11.18 o 
  -2  -4   2      164.85      148.36     32.75 o 
  -1  -4   2      962.21      996.35     26.64 o 
   0  -4   2      335.12      360.30     19.57 o 
   1  -4   2     1011.12     1025.75     26.90 o 
   2  -4   2       65.76       67.97      9.48 o 
   3  -4   2     1557.69     1660.38     72.17 o 
   4  -4   2      108.50      104.31     14.84 o 
   5  -4   2       19.65        7.18      5.80 o 
   6  -4   2      150.57      141.59     27.44 o 
   7  -4   2       33.48       13.90     11.76 o 
  -7  -3   2       13.22       16.61      7.49 o 
  -6  -3   2      104.36      124.81     19.90 o 
  -5  -3   2       95.53       97.36     21.17 o 
  -4  -3   2      325.16      311.42     33.85 o 
  -3  -3   2      998.77      956.86     29.39 o 
  -2  -3   2      124.94      123.33     18.52 o 
  -1  -3   2     2376.87     2354.52     31.00 o 
   0  -3   2     1155.52     1082.55     23.05 o 
   1  -3   2      353.03      347.16     15.40 o 
   2  -3   2     2543.88     2511.49     47.86 o 
   3  -3   2     1011.57     1001.91     62.83 o 
   4  -3   2      155.61      165.53     21.54 o 
   5  -3   2      199.29      235.09     27.97 o 
   6  -3   2       30.93        9.29      7.81 o 
   7  -3   2       95.17      101.23     17.38 o 
  -7  -2   2      200.36      169.80     26.48 o 
  -6  -2   2       12.80       11.24      7.98 o 
  -5  -2   2      235.76      224.81     11.98 o 
  -4  -2   2      726.42      720.47     30.88 o 
  -3  -2   2      514.51      498.18     14.89 o 
  -2  -2   2     1810.45     1610.56     19.94 o 
   0  -2   2      774.84      801.01     35.82 o 
   1  -2   2     4535.45     4331.32     62.13 o 
   2  -2   2      501.35      507.00     26.50 o 
   3  -2   2     1672.16     1604.57     44.60 o 
   4  -2   2     2208.06     2365.73    120.24 o 
   5  -2   2      137.40      141.41     20.99 o 
   6  -2   2      249.92      254.99     39.70 o 
   7  -2   2       73.75       99.44     14.23 o 
  -7  -1   2       12.07        6.82     12.82 o 
  -6  -1   2       66.78       65.79      7.63 o 
  -5  -1   2       51.50       57.53      5.77 o 
  -4  -1   2      191.79      208.88     10.10 o 
  -3  -1   2      609.04      589.09     16.21 o 
  -2  -1   2      226.39      223.13      7.95 o 
  -1  -1   2     3967.02     3950.86     62.50 o 
   1  -1   2     1687.25     1560.85     28.41 o 
   2  -1   2       19.79       23.15      6.83 o 
   3  -1   2       22.44       25.90      3.95 o 
   4  -1   2      133.32      141.93     15.93 o 
   5  -1   2       36.24       47.00      8.93 o 
   6  -1   2       31.35       41.63      7.35 o 
   7  -1   2        5.11       13.64      6.72 o 
  -7   0   2      152.20      119.12     21.98 o 
  -6   0   2      382.96      361.14     23.03 o 
  -5   0   2      541.45      579.17     15.71 o 
  -4   0   2     2617.61     2767.78     71.02 o 
  -3   0   2      298.11      285.84     10.53 o 
  -2   0   2     2091.26     1961.22     29.28 o 
  -1   0   2     5199.46     5349.07     67.05 o 
   1   0   2    53161.95    55179.99   1142.48 o 
   2   0   2     1244.14     1302.14     24.39 o 
   3   0   2     2709.57     2545.63     54.02 o 
   4   0   2     2064.52     2081.01     51.47 o 
   5   0   2      141.39      140.50     14.32 o 
   6   0   2      426.81      402.73     42.03 o 
   7   0   2      108.47      102.28     30.47 o 
  -7   1   2       13.48        8.78      4.38 o 
  -6   1   2       68.64       64.59     10.32 o 
  -5   1   2       52.17       46.38      6.86 o 
  -4   1   2      195.92      188.97     24.68 o 
  -3   1   2      550.43      571.28     26.41 o 
  -2   1   2      235.78      241.87      8.03 o 
  -1   1   2     4015.14     3966.92     52.11 o 
   1   1   2     1688.82     1563.95     25.57 o 
   2   1   2       35.05       39.33      5.34 o 
   3   1   2       21.99       22.07      4.28 o 
   4   1   2      147.05      170.09     12.36 o 
   5   1   2       32.00       38.65      6.00 o 
   6   1   2       31.80       32.26     10.13 o 
   7   1   2        5.72        9.49      3.31 o 
  -7   2   2      200.84      210.79     37.04 o 
  -6   2   2       13.95       14.29      8.53 o 
  -5   2   2      206.68      218.62     21.03 o 
  -4   2   2      769.92      793.84     33.36 o 
  -3   2   2      482.39      472.88     14.88 o 
  -2   2   2     1849.26     1674.52     25.26 o 
  -1   2   2     3867.69     3870.91     73.03 o 
   0   2   2      802.37      799.94     32.85 o 
   1   2   2     4590.72     4397.13     81.92 o 
   2   2   2      504.69      460.20     14.08 o 
   3   2   2     1711.32     1633.64     31.06 o 
   4   2   2     2207.35     2332.64     48.87 o 
   5   2   2      121.48      113.48     10.55 o 
   6   2   2      253.79      269.83     24.42 o 
   7   2   2       71.22       57.41     10.33 o 
  -7   3   2       14.10       10.38      5.22 o 
  -6   3   2      103.94      120.42     13.03 o 
  -5   3   2       77.85       87.18     12.61 o 
  -4   3   2      302.25      316.32     18.02 o 
  -3   3   2     1082.37     1022.16     37.99 o 
  -2   3   2      134.91      117.32      9.90 o 
   0   3   2     1040.58     1008.34     20.57 o 
   1   3   2      338.02      324.87     11.28 o 
   2   3   2     2517.83     2595.89     32.19 o 
   3   3   2     1020.76     1017.66     23.21 o 
   4   3   2      184.90      194.07     15.81 o 
   5   3   2      178.77      180.60     19.48 o 
   6   3   2       27.92       29.88      5.36 o 
   7   3   2       93.59       78.52     11.69 o 
  -7   4   2       48.73       56.76      9.78 o 
  -6   4   2       75.50       70.02     10.90 o 
  -5   4   2      164.46      134.26     20.45 o 
  -4   4   2      697.05      694.31     28.22 o 
  -3   4   2      124.08       94.05     19.70 o 
  -2   4   2      119.00      112.52      9.28 o 
  -1   4   2     1000.35      992.66     33.51 o 
   0   4   2      388.70      420.08     12.55 o 
   1   4   2     1022.55     1054.48     13.14 o 
   2   4   2       70.75       66.57      6.17 o 
   3   4   2     1603.88     1638.22     40.04 o 
   4   4   2       99.48       96.66     10.16 o 
   5   4   2       15.26       11.01      4.84 o 
   6   4   2      148.84      124.86     11.80 o 
   7   4   2       30.06       35.28      7.24 o 
  -7   5   2        0.85        8.56      5.30 o 
  -6   5   2      282.65      291.68     39.63 o 
  -5   5   2      143.29      144.40     15.01 o 
  -4   5   2      351.13      352.52     46.64 o 
  -3   5   2     2094.22     2089.03     60.31 o 
  -2   5   2      225.36      232.38     17.35 o 
  -1   5   2     3555.53     3661.98     74.39 o 
   0   5   2     2430.59     2345.62     43.82 o 
   1   5   2      612.79      623.87     12.59 o 
   2   5   2     3317.46     3457.37     73.97 o 
   3   5   2     1451.15     1563.98     50.60 o 
   4   5   2      507.12      547.07     65.60 o 
   5   5   2      667.06      728.96     32.32 o 
   6   5   2       22.94       13.60      6.18 o 
   7   5   2       92.02       92.48     17.96 o 
  -6   6   2       22.41       14.37      5.80 o 
  -5   6   2       45.10       40.54      6.52 o 
  -4   6   2       35.64       39.69      9.74 o 
  -3   6   2        8.80       -0.55     12.91 o 
  -2   6   2       63.17       63.25      6.64 o 
  -1   6   2      279.21      265.02     11.39 o 
   0   6   2       98.29      110.29      8.90 o 
   1   6   2       39.96       47.45      5.01 o 
   2   6   2      100.42      110.07     11.85 o 
   3   6   2        9.12        8.32      9.30 o 
   4   6   2       25.49       23.04      4.38 o 
   5   6   2       41.08       37.54      7.43 o 
   6   6   2       11.39        4.07      5.89 o 
  -6   7   2      176.13      187.91     22.95 o 
  -5   7   2      136.78      139.84     14.18 o 
  -4   7   2      251.52      239.05     43.36 o 
  -3   7   2      548.19      581.83     69.02 o 
  -2   7   2       36.28       40.30      7.46 o 
  -1   7   2     1396.03     1411.45     36.47 o 
   0   7   2     2347.73     2425.06     50.41 o 
   1   7   2       32.89       29.26      3.28 o 
   2   7   2     1517.63     1649.48     49.27 o 
   3   7   2      361.71      336.34     22.01 o 
   4   7   2      216.84      203.89     20.51 o 
   5   7   2      398.41      406.80     52.45 o 
   6   7   2        4.92       -2.28     14.44 o 
  -6   8   2        3.47       -0.96     11.12 o 
  -5   8   2       82.88       83.48     12.36 o 
  -4   8   2       80.31       95.54     12.55 o 
  -3   8   2        3.48        4.15      3.46 o 
  -2   8   2      275.03      286.16     38.84 o 
  -1   8   2      120.40      130.63     14.82 o 
   0   8   2      220.31      219.69     20.18 o 
   1   8   2      407.22      424.97     14.40 o 
   3   8   2      226.16      222.13     25.93 o 
   4   8   2       73.72       88.61     14.99 o 
   5   8   2        9.89       24.26      7.01 o 
   6   8   2       66.68       63.09     12.54 o 
  -5   9   2       32.60       31.51     10.65 o 
  -4   9   2       78.89       79.96     12.68 o 
  -3   9   2      189.45      225.89     38.07 o 
  -2   9   2      178.13      164.04     20.91 o 
  -1   9   2      816.62      797.27     14.87 o 
   0   9   2      705.15      708.20     15.39 o 
   1   9   2        6.83       11.91      3.41 o 
   2   9   2      191.85      233.78     34.87 o 
   3   9   2      180.30      172.73     22.67 o 
   4   9   2       84.55       92.75     15.96 o 
   5   9   2       85.28       87.08     27.86 o 
  -5  10   2       85.77      105.73     15.99 o 
  -4  10   2      146.32      138.59     20.20 o 
  -3  10   2        4.73        9.74      5.02 o 
  -2  10   2      467.82      466.38     58.86 o 
  -1  10   2      149.52      150.83     20.05 o 
   0  10   2      129.00      119.79     12.09 o 
   1  10   2      366.78      350.03     32.54 o 
   2  10   2       42.36       36.07      4.26 o 
   3  10   2      391.50      361.25     51.10 o 
   4  10   2       72.37       55.19     14.99 o 
   5  10   2        5.68        0.27     14.62 o 
  -4  11   2        8.21       16.79      8.90 o 
  -3  11   2       44.57       73.97      7.98 o 
  -2  11   2       11.03       15.77      6.07 o 
  -1  11   2      117.94       95.50     14.98 o 
   0  11   2       41.42       38.77      6.16 o 
   1  11   2       52.67       54.99     11.58 o 
   2  11   2       48.34       49.51      9.15 o 
   3  11   2       15.81       29.98      9.04 o 
   4  11   2       58.44       52.68      8.18 o 
  -3  12   2        4.88        7.57      5.72 o 
  -2  12   2      274.95      191.24     54.34 o 
  -1  12   2       55.49       40.65     12.22 o 
   0  12   2       92.17      106.16     15.54 o 
   1  12   2      125.71      133.03     24.95 o 
   2  12   2       42.71       39.82     19.09 o 
   3  12   2      132.29      134.10     24.68 o 
  -2  13   2        0.68       -8.41      8.41 o 
  -1  13   2       10.86        7.93      7.47 o 
   0  13   2       14.44       11.83      6.41 o 
   1  13   2        0.08      -12.36     13.65 o 
   2  13   2       11.07       21.46      6.13 o 
  -2 -13   3       23.71       17.22      7.91 o 
  -1 -13   3       28.82       25.19      8.43 o 
   0 -13   3      104.88       80.53     19.65 o 
   2 -13   3       59.16       44.64      8.86 o 
  -3 -12   3        8.05       -3.71      9.94 o 
  -2 -12   3        1.81        8.83      7.43 o 
  -1 -12   3       21.99       26.02      7.04 o 
   0 -12   3       22.64       11.99      4.98 o 
   1 -12   3       10.54       14.06      3.40 o 
   2 -12   3       34.94       35.74      5.25 o 
   3 -12   3       21.47       23.06      6.35 o 
  -4 -11   3        5.70       10.95      6.20 o 
  -3 -11   3      147.54      145.05     16.81 o 
  -2 -11   3      262.19      242.73     39.07 o 
  -1 -11   3      102.72      112.06     13.98 o 
   0 -11   3      468.03      411.78     57.54 o 
   1 -11   3       37.04       56.47      8.72 o 
   2 -11   3      275.26      304.14     49.40 o 
   3 -11   3      210.81      179.18     28.45 o 
   4 -11   3        7.67       16.70      5.42 o 
  -5 -10   3       18.93       31.69     13.28 o 
  -4 -10   3       99.71       90.19     14.81 o 
  -3 -10   3       15.34       19.97     21.17 o 
  -2 -10   3      105.98      127.09     16.97 o 
  -1 -10   3      248.10      211.86     12.97 o 
   0 -10   3       69.53       65.14     10.52 o 
   1 -10   3      156.83      154.84     20.69 o 
   2 -10   3       59.21       49.53      8.53 o 
   3 -10   3      124.03      108.12     13.47 o 
   4 -10   3       85.63       90.02     19.70 o 
   5 -10   3        0.36       -2.40     10.88 o 
  -5  -9   3       89.08      117.55     18.05 o 
  -4  -9   3       24.23       18.41      6.58 o 
  -3  -9   3      315.64      364.67     25.82 o 
  -2  -9   3      221.19      246.61     32.02 o 
  -1  -9   3      239.67      222.46     28.40 o 
   0  -9   3      149.77      142.78     19.64 o 
   1  -9   3       82.42       76.84     15.04 o 
   2  -9   3      292.46      282.73     31.44 o 
   3  -9   3      420.48      420.32     31.04 o 
   4  -9   3       14.36       14.47      5.94 o 
   5  -9   3       55.42       42.24      9.86 o 
  -6  -8   3       18.79       17.76     14.76 o 
  -5  -8   3       51.35       46.19     10.05 o 
  -4  -8   3      265.84      261.04     35.01 o 
  -3  -8   3       24.78       36.81     13.61 o 
  -2  -8   3      467.31      520.12     49.36 o 
  -1  -8   3     1077.54     1119.53     33.59 o 
   0  -8   3       62.39       64.73      7.84 o 
   1  -8   3      466.15      531.14     39.13 o 
   2  -8   3      238.54      297.78     31.45 o 
   3  -8   3       24.65       15.52      8.90 o 
   4  -8   3      438.79      442.04     35.39 o 
   5  -8   3       27.47       31.22      8.52 o 
   6  -8   3       83.69      108.39     19.00 o 
  -6  -7   3       15.76       28.48      7.00 o 
  -5  -7   3      104.39      124.99     19.17 o 
  -4  -7   3        8.65       12.36      5.26 o 
  -3  -7   3       19.69       25.76      8.35 o 
  -2  -7   3        4.90        1.99      4.69 o 
  -1  -7   3      234.92      240.00     13.49 o 
   0  -7   3      369.86      389.45     21.60 o 
   1  -7   3      237.15      242.30     18.82 o 
   2  -7   3      190.46      187.36     25.64 o 
   3  -7   3       60.42       65.10      8.42 o 
   4  -7   3        9.00       11.95      5.57 o 
   5  -7   3       37.49       46.63      7.62 o 
   6  -7   3       12.22        9.84      6.54 o 
  -6  -6   3       79.84       86.18     13.73 o 
  -5  -6   3       87.03       87.45     13.31 o 
  -4  -6   3     1013.56     1133.85     27.08 o 
  -3  -6   3      187.49      187.03     26.26 o 
  -2  -6   3     1215.42     1175.03     33.24 o 
  -1  -6   3     2039.81     2098.59     45.03 o 
   0  -6   3      454.59      499.57     18.74 o 
   1  -6   3     2479.34     2556.26     91.22 o 
   2  -6   3     1398.16     1389.59     51.71 o 
   3  -6   3      480.60      445.38     20.42 o 
   4  -6   3     1034.30     1049.12     31.12 o 
   5  -6   3       84.72       58.76     15.68 o 
   6  -6   3      213.55      190.08     31.15 o 
  -7  -5   3        9.32        9.91     10.88 o 
  -6  -5   3       65.67       55.33      9.20 o 
  -5  -5   3       82.16       76.11     17.48 o 
  -4  -5   3      101.73       90.46     14.39 o 
  -3  -5   3       25.68       42.30      6.73 o 
  -2  -5   3      452.91      450.53     11.10 o 
  -1  -5   3     1172.56     1203.36     23.99 o 
   0  -5   3      111.22      135.62     23.80 o 
   1  -5   3        4.86       -5.81      8.58 o 
   2  -5   3      593.57      611.11     31.11 o 
   3  -5   3       37.07       35.90      9.21 o 
   4  -5   3       97.45       71.58     15.41 o 
   5  -5   3       58.12       66.03     11.90 o 
   6  -5   3       31.23       20.82      6.31 o 
   7  -5   3        1.36       -3.60     13.84 o 
  -7  -4   3      132.31      106.60     14.27 o 
  -6  -4   3      172.85      189.98     22.40 o 
  -5  -4   3       92.41       85.60     11.45 o 
  -4  -4   3     1273.84     1306.59     47.42 o 
  -3  -4   3      183.47      165.22     26.21 o 
  -1  -4   3     1038.11      916.85     25.25 o 
   0  -4   3      386.18      396.80     20.03 o 
   1  -4   3     5020.21     4984.32     98.86 o 
   2  -4   3     2149.80     2093.91     60.59 o 
   3  -4   3      977.53      973.53     38.61 o 
   4  -4   3      964.00      953.24     36.61 o 
   5  -4   3      169.90      167.83     16.84 o 
   6  -4   3      223.06      209.92     23.64 o 
   7  -4   3       95.98      109.64     19.95 o 
  -7  -3   3       33.73       28.17      6.77 o 
  -6  -3   3      132.85      124.24     17.32 o 
  -5  -3   3      156.74      181.71     23.76 o 
  -4  -3   3       69.57       69.81     10.54 o 
  -3  -3   3      509.49      548.63     63.51 o 
  -2  -3   3     1103.94     1078.68     46.84 o 
  -1  -3   3      428.92      415.49     10.30 o 
   0  -3   3      890.09      823.85     37.18 o 
   1  -3   3      551.02      505.46     17.68 o 
   2  -3   3     2247.46     2231.30     57.15 o 
   3  -3   3     1656.44     1784.59     77.97 o 
   4  -3   3      177.22      184.56     23.14 o 
   5  -3   3      410.72      428.95     40.92 o 
   6  -3   3       55.27       53.39     10.42 o 
   7  -3   3       19.23       22.71      7.49 o 
  -7  -2   3       78.44       85.07     15.54 o 
  -6  -2   3       87.41       77.16     10.23 o 
  -5  -2   3      187.70      178.38     18.28 o 
  -4  -2   3      486.61      492.44     20.75 o 
  -3  -2   3      368.87      366.85     11.65 o 
  -2  -2   3      397.14      375.96     11.49 o 
   0  -2   3     6166.58     6409.30    112.90 o 
   1  -2   3      393.36      383.60     14.77 o 
   2  -2   3     1080.53     1021.79     29.36 o 
   3  -2   3      586.18      607.27     20.99 o 
   4  -2   3      418.42      430.98     27.58 o 
   5  -2   3       37.25       44.04      9.62 o 
   6  -2   3       20.34       13.27      5.21 o 
   7  -2   3       37.82       42.20      7.75 o 
  -7  -1   3       20.60        8.53      9.87 o 
  -6  -1   3      164.61      160.67     17.09 o 
  -5  -1   3      599.39      602.61     16.87 o 
  -4  -1   3      123.75      117.53     12.55 o 
  -3  -1   3     2257.76     2249.38     47.64 o 
  -2  -1   3     2053.57     1916.68     23.49 o 
  -1  -1   3      911.35      968.64     29.22 o 
   0  -1   3    20469.67    19432.65    701.20 o 
   1  -1   3      855.58      847.05     23.04 o 
   2  -1   3      364.89      325.74     12.93 o 
   3  -1   3     4791.87     4981.53    125.99 o 
   4  -1   3       54.00       62.34     12.50 o 
   5  -1   3     1138.80     1170.63     42.50 o 
   6  -1   3      280.35      283.93     34.37 o 
   7  -1   3       41.00       29.87      5.57 o 
  -7   0   3        2.10        6.53      5.75 o 
  -6   0   3       43.88       59.13      8.11 o 
  -5   0   3      123.03      131.84     14.71 o 
  -4   0   3       79.54       79.91      6.98 o 
  -3   0   3      581.21      554.59     28.84 o 
  -2   0   3      142.62      126.61      8.50 o 
  -1   0   3        1.31        6.33      3.38 o 
   0   0   3        2.73        0.11      1.14 o 
   1   0   3     5178.82     4976.75     51.24 o 
   2   0   3      247.67      256.44      9.72 o 
   3   0   3      197.75      209.92     20.94 o 
   4   0   3       12.16       22.82      4.75 o 
   5   0   3        0.26        6.50      5.79 o 
   6   0   3       15.87       21.21      7.78 o 
   7   0   3       14.59       10.45      5.49 o 
  -7   1   3       20.17       15.96      6.24 o 
  -6   1   3      157.65      151.00     14.43 o 
  -5   1   3      647.29      668.35     27.80 o 
  -4   1   3      118.03      127.30     14.48 o 
  -3   1   3     2230.29     2168.75     57.35 o 
  -2   1   3     1871.54     1783.21     37.35 o 
  -1   1   3      929.00     1011.85     12.36 o 
   0   1   3    20612.06    19638.99    352.69 o 
   1   1   3      969.13      938.43     24.00 o 
   2   1   3      410.85      370.29     15.68 o 
   3   1   3     4656.74     4813.41     97.71 o 
   4   1   3       53.20       52.63     11.49 o 
   5   1   3     1129.15     1150.76     19.24 o 
   6   1   3      294.64      264.82     29.82 o 
   7   1   3       40.59       20.43     10.38 o 
  -7   2   3       75.13       71.79      8.21 o 
  -6   2   3       98.12       96.34     11.76 o 
  -5   2   3      194.24      175.02     21.25 o 
  -4   2   3      488.14      479.28     20.93 o 
  -3   2   3      376.24      374.92     16.23 o 
  -2   2   3      359.88      337.12     12.65 o 
  -1   2   3     1598.76     1470.97     32.18 o 
   0   2   3     6133.16     6461.10     82.53 o 
   1   2   3      311.07      308.00     12.15 o 
   2   2   3     1091.76     1036.05     13.41 o 
   3   2   3      613.91      605.60     16.53 o 
   4   2   3      419.78      394.72     21.57 o 
   5   2   3       33.77       31.33      4.26 o 
   6   2   3       25.92       21.88      6.55 o 
   7   2   3       39.50       28.48      6.10 o 
  -7   3   3       34.08       32.39      7.98 o 
  -6   3   3      140.42      157.76     20.94 o 
  -5   3   3      147.05      159.90     12.55 o 
  -4   3   3       75.82       84.70     15.59 o 
  -3   3   3      410.14      378.80     18.46 o 
  -2   3   3     1200.68     1213.83     33.67 o 
  -1   3   3      505.90      446.32     18.98 o 
   0   3   3      784.84      735.47     20.51 o 
   1   3   3      536.18      527.31     13.11 o 
   2   3   3     2235.48     2255.96     44.65 o 
   3   3   3     1617.56     1675.31     29.48 o 
   4   3   3      179.24      176.23     16.13 o 
   5   3   3      419.37      468.46     43.40 o 
   6   3   3       54.62       55.62      7.74 o 
   7   3   3       19.89       21.44      6.88 o 
  -7   4   3      131.01      114.25     15.29 o 
  -6   4   3      173.77      199.73     23.34 o 
  -5   4   3       95.78       86.85      9.60 o 
  -4   4   3     1357.56     1370.66     54.79 o 
  -3   4   3      156.55      123.32     20.06 o 
  -2   4   3       89.60       71.78      6.04 o 
  -1   4   3      997.76      899.04     25.00 o 
   0   4   3      399.64      412.22     11.38 o 
   1   4   3     4972.38     5087.94     48.34 o 
   2   4   3     2183.76     2208.04     46.87 o 
   3   4   3     1000.49     1001.30     21.62 o 
   4   4   3      922.60      995.01     43.27 o 
   5   4   3      161.30      153.66     16.98 o 
   6   4   3      216.97      218.79     19.59 o 
   7   4   3      102.02       96.34     15.55 o 
  -7   5   3        9.17        9.02      6.26 o 
  -6   5   3       70.17       78.22     12.36 o 
  -5   5   3       86.18      109.42     14.82 o 
  -4   5   3       96.94      111.62     16.70 o 
  -3   5   3       25.95       40.15      8.05 o 
  -2   5   3      472.56      510.79     19.71 o 
  -1   5   3     1208.03     1273.27     49.46 o 
   0   5   3      100.39       94.04      8.60 o 
   1   5   3        6.37        5.08      1.61 o 
   2   5   3      599.00      618.75     16.14 o 
   3   5   3       44.73       56.33      8.58 o 
   4   5   3      101.74      106.16     13.53 o 
   5   5   3       62.84       67.91      9.83 o 
   6   5   3       26.85       34.70      8.35 o 
   7   5   3        1.65        0.07      8.07 o 
  -6   6   3       79.26       74.73      9.67 o 
  -5   6   3       99.60       85.02     12.77 o 
  -4   6   3     1052.90     1187.88    102.14 o 
  -3   6   3      178.49      183.87     43.82 o 
  -2   6   3     1216.20     1168.35     37.83 o 
  -1   6   3     2010.93     1982.84     50.74 o 
   0   6   3      468.86      484.21     12.47 o 
   1   6   3     2482.75     2504.18     38.92 o 
   2   6   3     1363.92     1350.87     34.01 o 
   3   6   3      487.86      449.79     57.94 o 
   4   6   3     1019.33     1088.25     33.87 o 
   5   6   3       69.51       55.25     11.90 o 
   6   6   3      208.23      200.07     54.48 o 
  -6   7   3       13.88       15.39     11.30 o 
  -5   7   3      102.73       87.47     12.34 o 
  -4   7   3       12.20       18.85      5.50 o 
  -3   7   3       13.63       16.19      5.04 o 
  -2   7   3        9.50        2.05      8.26 o 
  -1   7   3      244.13      265.52     33.21 o 
   0   7   3      352.05      354.52     13.26 o 
   1   7   3      248.55      244.70     19.23 o 
   2   7   3      201.19      192.50     12.27 o 
   3   7   3       73.77       75.92     12.69 o 
   4   7   3       10.42        8.38      5.16 o 
   5   7   3       39.30       21.56     20.11 o 
   6   7   3       10.08        2.53      9.78 o 
  -6   8   3       26.62       22.98      5.73 o 
  -5   8   3       58.80       78.50     12.45 o 
  -4   8   3      258.34      260.67     39.94 o 
  -3   8   3       21.58       22.02     14.34 o 
  -2   8   3      478.29      510.30     17.26 o 
  -1   8   3     1026.15     1057.93     31.49 o 
   0   8   3       59.73       69.46      7.11 o 
   1   8   3      470.25      489.37     15.39 o 
   2   8   3      240.88      242.71     30.45 o 
   3   8   3       34.20       31.01      5.48 o 
   4   8   3      429.34      507.60     35.29 o 
   5   8   3       22.56       22.62      8.72 o 
   6   8   3       77.59       92.22     14.30 o 
  -5   9   3       94.80       91.67     13.38 o 
  -4   9   3       28.35       52.96      6.67 o 
  -3   9   3      266.05      299.05     26.44 o 
  -2   9   3      221.61      216.61     31.42 o 
  -1   9   3      233.15      227.26     30.59 o 
   0   9   3      169.23      154.30     13.11 o 
   1   9   3       98.14      108.12      9.29 o 
   2   9   3      297.15      291.13     36.40 o 
   3   9   3      433.76      408.95     41.62 o 
   4   9   3       12.45       27.96      6.50 o 
   5   9   3       65.59       71.30     19.74 o 
  -5  10   3       18.69       21.66      6.78 o 
  -4  10   3       98.67      112.78     27.58 o 
  -3  10   3       17.62        9.76      5.22 o 
  -2  10   3      125.37      126.17     17.80 o 
  -1  10   3      248.70      247.63     35.42 o 
   0  10   3       66.98       64.72      8.00 o 
   1  10   3      166.76      186.48     16.19 o 
   2  10   3       56.45       64.02     12.73 o 
   3  10   3      132.52      120.04     19.60 o 
   4  10   3       77.71       85.16     12.43 o 
   5  10   3        0.84        8.88      6.48 o 
  -4  11   3        4.83        7.59      5.80 o 
  -3  11   3      149.14      156.84     24.41 o 
  -2  11   3      260.55      230.70     30.47 o 
  -1  11   3       95.12       92.40     11.57 o 
   0  11   3      470.99      449.88     45.31 o 
   1  11   3       27.41       29.68      5.99 o 
   2  11   3      273.84      279.01     35.50 o 
   3  11   3      219.84      198.51     26.51 o 
   4  11   3        6.70        3.69     11.44 o 
  -3  12   3        6.11       30.80      6.85 o 
  -2  12   3        2.28        2.31     11.62 o 
  -1  12   3       21.06       13.74     14.11 o 
   0  12   3       23.79       20.12      5.28 o 
   1  12   3       10.48        3.49      5.03 o 
   2  12   3       34.57       32.37      6.85 o 
   3  12   3       20.84       20.56      6.31 o 
  -2  13   3       24.74       22.75      6.67 o 
  -1  13   3       32.40       45.38     13.47 o 
   0  13   3      106.25      144.77     22.25 o 
   1  13   3       65.66       42.15     13.10 o 
   2  13   3       54.81       48.14     12.08 o 
  -2 -13   4       23.37       36.18      8.85 o 
  -1 -13   4        0.09        8.29      5.96 o 
   0 -13   4        7.25       20.29     14.48 o 
   1 -13   4       31.18       29.98      7.01 o 
   2 -13   4        1.68       -7.75     10.98 o 
  -3 -12   4       85.68      103.32     24.21 o 
  -2 -12   4       23.70       31.99     14.25 o 
  -1 -12   4      338.85      327.18     49.91 o 
   0 -12   4       27.36       26.84     10.52 o 
   1 -12   4      102.94       87.19     11.32 o 
   2 -12   4      196.35      183.51     33.12 o 
   3 -12   4        2.07       -2.67     12.64 o 
  -4 -11   4        8.79        8.24      7.67 o 
  -3 -11   4        3.90        5.96      7.20 o 
  -2 -11   4      115.96      111.90     18.90 o 
  -1 -11   4        1.23       -8.21      8.21 o 
   0 -11   4       83.90       82.85     13.19 o 
   1 -11   4       22.28       18.57      4.96 o 
   2 -11   4       21.15       16.99      5.49 o 
   3 -11   4       61.21       62.92     16.37 o 
   4 -11   4        1.28        8.12      7.47 o 
  -5 -10   4        6.17       10.82     10.01 o 
  -4 -10   4      162.98      151.22     21.43 o 
  -3 -10   4      186.35      176.97     26.18 o 
  -2 -10   4       19.87       22.15      9.47 o 
  -1 -10   4      692.18      736.83     15.85 o 
   0 -10   4       33.08       35.95     10.05 o 
   1 -10   4      321.82      358.92     20.21 o 
   2 -10   4      542.58      577.76     33.41 o 
   3 -10   4       27.65       24.66      7.72 o 
   4 -10   4      140.20      120.25     18.91 o 
   5 -10   4       20.67       29.89     17.06 o 
  -4  -9   4       25.20       34.65     13.88 o 
  -3  -9   4      210.15      195.80     26.52 o 
  -2  -9   4      248.84      310.08     49.96 o 
  -1  -9   4      198.04      168.96     15.81 o 
   0  -9   4      423.55      447.97     17.21 o 
   1  -9   4      269.33      252.25     50.75 o 
   2  -9   4       21.10       20.82      5.68 o 
   3  -9   4      363.12      343.06     39.33 o 
   4  -9   4       41.79       52.28     19.19 o 
   5  -9   4       30.19       20.11     17.25 o 
  -6  -8   4       45.24       48.33     14.34 o 
  -5  -8   4       14.32       17.55      7.24 o 
  -4  -8   4       93.97      112.24     16.37 o 
  -3  -8   4      103.30      102.58     11.23 o 
  -2  -8   4       38.43       42.91      7.30 o 
  -1  -8   4      134.94      136.40     12.87 o 
   0  -8   4      290.58      296.01     18.55 o 
   1  -8   4      302.45      332.46     22.05 o 
   2  -8   4      213.31      211.94     22.89 o 
   3  -8   4        1.85        6.34      5.21 o 
   4  -8   4       65.39       66.28      9.48 o 
   5  -8   4       46.69       39.69     11.99 o 
   6  -8   4       12.51       33.57     13.65 o 
  -6  -7   4       29.07       15.61     12.36 o 
  -5  -7   4      445.65      517.03     79.25 o 
  -4  -7   4       96.37      108.81     13.70 o 
  -3  -7   4      343.97      385.04     48.23 o 
  -2  -7   4      567.55      612.42     34.57 o 
  -1  -7   4       62.79       59.29      5.69 o 
   0  -7   4     1979.47     2041.12     91.30 o 
   2  -7   4       67.47       72.64     10.04 o 
   3  -7   4      905.70      958.50     28.81 o 
   4  -7   4      242.09      229.87     28.69 o 
   5  -7   4      246.76      247.00     40.94 o 
  -6  -6   4        4.27       -9.76     10.73 o 
  -5  -6   4       89.15       87.16     12.55 o 
  -4  -6   4       33.75       24.83     10.01 o 
  -3  -6   4       99.84       82.29     19.74 o 
  -2  -6   4      125.51      122.90     11.37 o 
  -1  -6   4       49.70       54.38      5.22 o 
   0  -6   4       40.34       43.17      8.86 o 
   1  -6   4       16.28       29.15      7.10 o 
   2  -6   4       63.24       75.63     10.06 o 
   3  -6   4       82.99       98.34     22.88 o 
   4  -6   4      124.61      117.42     19.79 o 
   5  -6   4       22.27       18.10      6.38 o 
   6  -6   4        2.76        4.36     22.55 o 
  -7  -5   4      120.08      112.05     22.09 o 
  -6  -5   4       29.10       42.70     10.65 o 
  -5  -5   4      674.97      770.56     50.40 o 
  -4  -5   4      360.74      344.64     19.68 o 
  -3  -5   4      189.05      178.84     18.92 o 
  -2  -5   4     2815.01     2860.84     54.80 o 
  -1  -5   4       18.58       16.12      3.03 o 
   0  -5   4     3561.98     3547.98    127.87 o 
   1  -5   4     2354.32     2426.49     88.46 o 
   2  -5   4     1176.51     1155.75     36.33 o 
   3  -5   4     2109.93     2192.06     61.30 o 
   4  -5   4      219.05      215.02     25.62 o 
   5  -5   4      402.65      369.43     47.94 o 
   6  -5   4      297.96      298.56     38.84 o 
   7  -5   4        3.91        6.92     10.33 o 
  -7  -4   4       33.95       24.03      8.22 o 
  -6  -4   4       54.14       74.09     11.92 o 
  -5  -4   4       89.05       93.28      9.75 o 
  -4  -4   4      159.20      170.64     19.13 o 
  -3  -4   4      458.81      454.91     20.89 o 
  -2  -4   4     1570.81     1692.44     44.24 o 
  -1  -4   4      533.73      540.70     15.34 o 
   0  -4   4      161.42      161.68      7.92 o 
   1  -4   4      376.29      340.07     27.32 o 
   2  -4   4     1225.79     1223.77     34.74 o 
   3  -4   4       61.82       71.74      8.71 o 
   4  -4   4      161.12      173.44     13.28 o 
   5  -4   4        5.92       -7.84      8.13 o 
   6  -4   4       29.29       33.78      7.89 o 
   7  -4   4       31.12       17.53     12.08 o 
  -7  -3   4       78.27       80.09     21.06 o 
  -6  -3   4       24.23       26.04      8.02 o 
  -5  -3   4      422.73      467.67     62.44 o 
  -4  -3   4       76.48       88.59     11.04 o 
  -3  -3   4      168.41      156.84     14.01 o 
  -2  -3   4     2889.30     2815.82     58.26 o 
  -1  -3   4     1468.44     1462.38     15.66 o 
   1  -3   4      829.86      731.97     24.98 o 
   2  -3   4      712.49      704.43     22.30 o 
   3  -3   4     2032.45     2004.87     68.39 o 
   4  -3   4      237.10      235.90     30.87 o 
   5  -3   4      166.19      174.69     24.38 o 
   6  -3   4      198.27      196.07     30.73 o 
   7  -3   4        3.71        3.09      5.90 o 
  -7  -2   4       87.73       67.18     11.48 o 
  -6  -2   4      204.11      207.86     33.79 o 
  -5  -2   4      116.06       94.08     10.65 o 
  -4  -2   4      839.41      800.87     23.86 o 
  -3  -2   4      736.50      650.87     17.52 o 
  -2  -2   4      132.36      150.60     20.26 o 
  -1  -2   4     1223.78     1102.94     18.66 o 
   0  -2   4     1781.05     1703.37     35.54 o 
   1  -2   4      262.20      219.97     10.89 o 
   2  -2   4     2596.59     2600.76     37.71 o 
   3  -2   4      100.10       92.57      9.97 o 
   4  -2   4      914.34      958.31     55.97 o 
   5  -2   4      593.39      619.10     23.35 o 
   6  -2   4       53.59       49.15      7.80 o 
   7  -2   4      166.11      143.79     18.15 o 
  -7  -1   4       36.03       33.68      7.75 o 
  -6  -1   4       24.53       21.90      3.99 o 
  -5  -1   4      431.73      477.71     15.91 o 
  -4  -1   4      354.17      377.84     18.00 o 
  -3  -1   4      101.32      101.40     10.50 o 
  -2  -1   4      330.39      338.95     34.25 o 
  -1  -1   4      319.11      328.50     13.31 o 
   0  -1   4     2642.34     2644.37     28.74 o 
   1  -1   4     1250.67     1226.80     20.78 o 
   2  -1   4      429.11      424.82     22.25 o 
   3  -1   4      334.21      382.83     20.77 o 
   4  -1   4        4.42        6.35      5.21 o 
   5  -1   4       82.40      100.31     13.89 o 
   6  -1   4       58.00       52.10      7.18 o 
   7  -1   4       25.15       15.75      5.62 o 
  -7   0   4      115.64       82.01     26.20 o 
  -6   0   4      448.57      441.86     23.70 o 
  -5   0   4       63.90       81.26      9.01 o 
  -4   0   4     2382.03     2402.79     76.49 o 
  -3   0   4     1812.15     1761.59    158.62 o 
  -2   0   4     1249.73     1161.13     38.86 o 
  -1   0   4     3397.37     3379.17     63.27 o 
   0   0   4      419.06      395.56      9.54 o 
   1   0   4      225.50      214.19      8.07 o 
   2   0   4     4499.66     4425.07     53.65 o 
   3   0   4      677.71      677.28     33.66 o 
   4   0   4     1980.09     1965.95     50.02 o 
   5   0   4      932.49      954.26     27.74 o 
   6   0   4       20.27       15.35      4.96 o 
   7   0   4      206.20      194.98     31.00 o 
  -7   1   4       37.43       39.03     12.31 o 
  -6   1   4       25.10       16.71      4.89 o 
  -5   1   4      441.56      469.17     33.13 o 
  -4   1   4      335.41      402.63     34.14 o 
  -3   1   4       81.63       88.15     10.47 o 
  -2   1   4      289.64      288.89     10.55 o 
  -1   1   4      297.59      296.72      8.21 o 
   0   1   4     2567.61     2686.61     29.74 o 
   1   1   4     1166.63     1171.20     12.49 o 
   2   1   4      429.37      414.07     15.53 o 
   3   1   4      384.28      378.19     13.26 o 
   4   1   4        6.75       12.47      4.26 o 
   5   1   4       76.44       78.54     11.27 o 
   6   1   4       61.55       61.95     12.64 o 
   7   1   4       24.34       29.25      7.73 o 
  -7   2   4       95.58       67.48     10.36 o 
  -6   2   4      216.89      237.62     27.06 o 
  -5   2   4      124.62      107.99     12.60 o 
  -4   2   4      753.33      717.71     21.48 o 
  -3   2   4      767.33      741.91     21.46 o 
  -2   2   4      170.28      170.38     26.78 o 
  -1   2   4     1044.76      979.02     27.30 o 
   0   2   4     1687.77     1696.62     52.33 o 
   1   2   4      185.62      173.87     12.92 o 
   2   2   4     2569.01     2559.19     31.95 o 
   3   2   4      102.36       93.05      7.55 o 
   4   2   4      913.13      919.46     21.28 o 
   5   2   4      623.30      646.26     24.01 o 
   6   2   4       42.67       40.61      6.70 o 
   7   2   4      166.34      138.92     27.57 o 
  -7   3   4       81.56       68.18     27.84 o 
  -6   3   4       24.40       18.69      4.47 o 
  -5   3   4      440.05      396.99     53.92 o 
  -4   3   4       76.79       75.87      8.35 o 
  -3   3   4      130.47      128.71     10.83 o 
  -2   3   4     3016.43     3161.14     80.61 o 
  -1   3   4     1431.59     1432.85     19.51 o 
   0   3   4     1123.39     1058.68     18.58 o 
   1   3   4      792.87      734.63     21.79 o 
   2   3   4      668.70      651.30     13.68 o 
   3   3   4     2045.59     2063.44     36.12 o 
   4   3   4      239.84      217.21     20.45 o 
   5   3   4      184.13      191.47     19.08 o 
   6   3   4      204.78      209.52     22.56 o 
   7   3   4        3.05       27.39     11.07 o 
  -7   4   4       35.05       32.99      6.06 o 
  -6   4   4       63.46       53.42      7.72 o 
  -5   4   4       96.11       88.68     18.54 o 
  -4   4   4      139.36      135.34     25.09 o 
  -3   4   4      447.44      487.93     52.27 o 
  -2   4   4     1597.80     1747.32     69.47 o 
  -1   4   4      445.93      460.76     18.53 o 
   0   4   4      145.42      142.90     14.92 o 
   1   4   4      406.82      410.01     12.13 o 
   2   4   4     1224.05     1210.33     45.08 o 
   3   4   4       64.73       54.66      5.66 o 
   4   4   4      186.21      185.61     17.39 o 
   5   4   4        1.30        3.73      7.99 o 
   6   4   4       24.31        9.71      4.20 o 
   7   4   4       28.41       12.76      7.80 o 
  -7   5   4      123.57      109.27     14.77 o 
  -6   5   4       24.17       30.45      8.34 o 
  -5   5   4      700.06      775.29     36.09 o 
  -4   5   4      332.35      338.15     39.51 o 
  -3   5   4      236.76      257.83     33.73 o 
  -2   5   4     2790.46     2844.08     68.71 o 
  -1   5   4       20.26       21.27      4.13 o 
   0   5   4     3646.86     3565.99     62.87 o 
   1   5   4     2317.96     2349.28     51.78 o 
   2   5   4     1194.67     1266.71     25.67 o 
   3   5   4     2084.02     2184.76     48.84 o 
   4   5   4      207.24      195.87     17.90 o 
   5   5   4      392.37      359.04     43.90 o 
   6   5   4      289.85      300.12     38.98 o 
   7   5   4        4.39       11.10      7.14 o 
  -6   6   4        4.13        7.97      5.14 o 
  -5   6   4       91.97       88.92     15.96 o 
  -4   6   4       36.58       36.43      7.77 o 
  -3   6   4      107.66      108.30     21.77 o 
  -2   6   4      131.26      152.24     14.35 o 
  -1   6   4       51.75       54.76      8.09 o 
   0   6   4       40.49       40.89      3.53 o 
   1   6   4       17.33       19.08      3.38 o 
   2   6   4       61.71       61.21      4.97 o 
   3   6   4       84.22       96.08     11.84 o 
   4   6   4      129.23      113.78     25.41 o 
   5   6   4       20.48       34.92      6.64 o 
   6   6   4        2.68        1.95      8.58 o 
  -6   7   4       31.15       26.40      6.83 o 
  -5   7   4      469.02      528.75     64.22 o 
  -4   7   4       90.63      104.80     11.24 o 
  -3   7   4      327.88      349.51     49.32 o 
  -2   7   4      545.26      564.69     33.88 o 
  -1   7   4       63.73       53.88      7.65 o 
   0   7   4     2136.56     2173.26     47.12 o 
   1   7   4      649.67      682.02     18.42 o 
   2   7   4       56.26       64.19      7.38 o 
   3   7   4      936.83     1027.30     23.65 o 
   4   7   4      218.01      197.89     41.70 o 
   5   7   4      262.51      277.10     28.37 o 
   6   7   4      199.75      189.13     34.70 o 
  -6   8   4       52.72       43.81     11.25 o 
  -5   8   4       17.08       10.47     12.04 o 
  -4   8   4       84.60       93.74     13.83 o 
  -3   8   4       86.28      103.93     12.40 o 
  -2   8   4       33.75       39.45      6.27 o 
  -1   8   4      117.92      134.97     17.33 o 
   0   8   4      319.21      333.03     24.64 o 
   1   8   4      312.28      339.89     15.85 o 
   2   8   4      236.48      216.44     24.86 o 
   3   8   4        2.14        0.68      7.43 o 
   4   8   4       74.83       85.22     11.87 o 
   5   8   4       47.27       35.82      8.41 o 
   6   8   4       11.10       12.94     14.76 o 
  -5   9   4       75.39       95.59     15.31 o 
  -4   9   4       27.56       40.05      7.46 o 
  -3   9   4      200.46      204.28     25.09 o 
  -2   9   4      261.20      281.71     37.46 o 
  -1   9   4      195.59      182.05     23.10 o 
   0   9   4      469.93      482.91     16.24 o 
   1   9   4      220.43      210.63     20.68 o 
   2   9   4       18.66       24.84      5.53 o 
   3   9   4      384.73      441.22     47.02 o 
   4   9   4       41.11       43.37      8.15 o 
   5   9   4       28.66       53.78     18.17 o 
  -5  10   4        6.72        4.85      8.67 o 
  -4  10   4      152.32      187.53     26.51 o 
  -3  10   4      189.71      202.73     36.53 o 
  -2  10   4       16.87       14.88      5.07 o 
  -1  10   4      697.03      719.37     19.56 o 
   0  10   4       22.55       15.25      4.07 o 
   1  10   4      282.94      267.44     22.20 o 
   2  10   4      561.35      510.74     38.33 o 
   3  10   4       27.28       33.26      8.05 o 
   4  10   4      145.88      191.80     28.34 o 
   5  10   4       24.78       10.73      8.99 o 
  -4  11   4        8.31       -0.41      8.02 o 
  -3  11   4        2.84       12.96      4.79 o 
  -2  11   4      119.05      117.36     16.73 o 
  -1  11   4        1.85       12.13      6.50 o 
   0  11   4       87.35       88.36      9.23 o 
   1  11   4       21.11       11.96      3.87 o 
   2  11   4       24.61       12.89      7.12 o 
   3  11   4       62.68       60.80      8.90 o 
   4  11   4        0.81       -4.42     16.23 o 
  -3  12   4       82.07       76.68     10.70 o 
  -2  12   4       25.19       30.70      8.07 o 
  -1  12   4      340.48      290.26     52.44 o 
   0  12   4       23.71       31.15      7.16 o 
   1  12   4      103.42       76.27     12.58 o 
   2  12   4      188.06      179.89     26.66 o 
   3  12   4        1.99       21.81     11.85 o 
  -2  13   4       22.90       15.92      5.25 o 
  -1  13   4        0.33        9.59     10.24 o 
   0  13   4        6.55        0.39     15.91 o 
   1  13   4       27.32       20.85     10.15 o 
   2  13   4        1.39       -1.40     10.38 o 
  -1 -13   5       28.42       22.28     12.31 o 
   0 -13   5       68.85       54.42     18.45 o 
   1 -13   5      109.30       68.54     16.79 o 
  -3 -12   5        5.16       15.57      8.71 o 
  -2 -12   5        5.44       11.14     12.64 o 
  -1 -12   5       13.10       18.98      6.42 o 
   1 -12   5        0.16        8.75      8.34 o 
   2 -12   5       15.51       16.41      6.85 o 
   3 -12   5       11.75       12.27      8.21 o 
  -4 -11   5      170.40      185.17     27.66 o 
  -3 -11   5       16.25       22.73      8.58 o 
  -2 -11   5      274.81      300.64     39.85 o 
  -1 -11   5      140.13      153.12     22.49 o 
   0 -11   5      267.96      226.83     29.37 o 
   1 -11   5      451.56      318.64     41.12 o 
   2 -11   5       68.39       52.32      8.00 o 
   3 -11   5      217.85      243.72     50.05 o 
  -5 -10   5       53.81       58.91     10.21 o 
  -4 -10   5       53.28       56.46     17.25 o 
  -3 -10   5       87.51       89.70     12.75 o 
  -2 -10   5       23.49       41.73     13.10 o 
  -1 -10   5      254.13      210.43     21.98 o 
   0 -10   5      101.85       93.77     11.23 o 
   1 -10   5       45.55       47.14      7.93 o 
   2 -10   5      215.45      245.37     32.01 o 
   3 -10   5       30.24       26.12      6.67 o 
   4 -10   5       37.96       30.62     12.82 o 
  -5  -9   5       54.51       41.13     17.76 o 
  -4  -9   5      140.68      183.58     28.48 o 
  -3  -9   5        5.60       16.88      6.59 o 
  -2  -9   5      333.60      349.08     43.92 o 
  -1  -9   5      127.23      111.00     15.00 o 
   0  -9   5      223.65      217.09     38.84 o 
   1  -9   5      242.79      216.54     45.58 o 
   2  -9   5       44.87       44.47      6.29 o 
   3  -9   5      154.01      182.42     33.63 o 
   4  -9   5      169.26      144.19     28.23 o 
   5  -9   5       25.96       35.24     14.02 o 
  -6  -8   5       63.49       54.86     13.09 o 
  -5  -8   5       51.03       65.04     15.17 o 
  -4  -8   5      152.01      159.87     37.73 o 
  -3  -8   5      257.83      322.06     40.57 o 
  -2  -8   5      211.65      210.06     24.46 o 
  -1  -8   5      835.62      837.68     25.47 o 
   0  -8   5      505.75      493.51     28.52 o 
   2  -8   5      515.66      498.44     19.21 o 
   3  -8   5      251.29      268.43     17.47 o 
   4  -8   5       78.39       95.63     20.66 o 
   5  -8   5      177.41      141.15     38.47 o 
   6  -8   5        4.58       13.65     14.94 o 
  -6  -7   5       11.32       14.01     11.90 o 
  -5  -7   5        8.93       11.17      6.97 o 
  -4  -7   5      296.48      302.73     38.50 o 
  -3  -7   5       76.49       81.97     12.34 o 
  -2  -7   5        1.15       18.64      4.75 o 
  -1  -7   5      160.78      150.38     13.57 o 
   0  -7   5      211.05      212.39     43.64 o 
   1  -7   5      280.44      303.21     17.53 o 
   2  -7   5       75.35       97.09     13.14 o 
   3  -7   5       78.93       65.68      9.30 o 
   4  -7   5       15.72        7.29      4.09 o 
   5  -7   5       24.71       20.72      6.68 o 
  -6  -6   5      277.38      310.44     28.42 o 
  -5  -6   5      142.25      178.87     33.30 o 
  -4  -6   5      136.09      129.41     15.64 o 
  -3  -6   5     1219.38     1454.33    137.65 o 
  -2  -6   5        7.84        3.82      7.14 o 
  -1  -6   5     2846.20     2959.76     95.03 o 
   0  -6   5     2293.82     2352.41     55.30 o 
   1  -6   5      207.75      226.42     14.95 o 
   2  -6   5     1451.72     1517.74     46.62 o 
   3  -6   5      438.93      430.06     44.80 o 
   4  -6   5      332.27      329.98     18.42 o 
   5  -6   5      469.04      500.30     17.49 o 
   6  -6   5        1.79       -7.75     16.42 o 
  -7  -5   5       15.16       15.67      8.68 o 
  -6  -5   5       28.36       34.87     12.73 o 
  -5  -5   5      137.50      112.86     19.56 o 
  -4  -5   5       28.14       37.90      9.40 o 
  -3  -5   5      289.76      315.18     40.62 o 
  -2  -5   5      206.42      186.13     18.16 o 
  -1  -5   5      723.78      768.32     21.19 o 
   0  -5   5      482.11      492.22     19.75 o 
   1  -5   5      594.13      592.50     29.08 o 
   2  -5   5       43.68       58.10      6.77 o 
   3  -5   5      100.37      102.47     14.65 o 
   4  -5   5       57.83       56.63      6.96 o 
   5  -5   5       12.76       10.70      5.17 o 
   6  -5   5       49.75       49.53     11.45 o 
  -7  -4   5        2.08        3.62      7.18 o 
  -6  -4   5      208.11      210.93     32.39 o 
  -5  -4   5      204.05      220.90     26.16 o 
  -4  -4   5      300.49      288.42     37.96 o 
  -3  -4   5     2601.18     2546.59     59.99 o 
  -2  -4   5      204.38      223.98     11.73 o 
  -1  -4   5      684.08      601.98     14.70 o 
   0  -4   5     1975.01     1966.83     29.26 o 
   1  -4   5      231.69      211.87     12.92 o 
   2  -4   5     4535.15     4778.97    139.44 o 
   3  -4   5      738.54      734.51     29.82 o 
   4  -4   5      587.89      542.84     42.83 o 
   5  -4   5      370.16      323.89     41.08 o 
   6  -4   5       14.33        3.78     24.58 o 
   7  -4   5      123.68      107.58     16.88 o 
  -7  -3   5      100.11       95.87     18.54 o 
  -6  -3   5       83.06       61.09     10.39 o 
  -5  -3   5      438.58      465.60     37.65 o 
  -4  -3   5      343.34      317.60     20.54 o 
  -3  -3   5      127.49      130.72      9.79 o 
  -2  -3   5      893.31      872.56     27.58 o 
  -1  -3   5     1155.98     1140.23     15.04 o 
   0  -3   5      314.07      288.77     11.86 o 
   1  -3   5     1505.83     1392.50     47.39 o 
   2  -3   5       47.13       49.00      6.87 o 
   3  -3   5      632.10      576.70     38.50 o 
   4  -3   5      333.67      376.87     27.10 o 
   5  -3   5       95.86      111.66     12.32 o 
   6  -3   5      267.31      245.05     45.20 o 
   7  -3   5       31.34       28.64      6.45 o 
  -7  -2   5        5.21       15.88      8.29 o 
  -6  -2   5      254.56      281.87     17.40 o 
  -5  -2   5       62.20       49.31      5.89 o 
  -4  -2   5      374.36      397.56     18.91 o 
  -3  -2   5     1168.35     1160.50     24.94 o 
  -2  -2   5      635.73      688.55     31.91 o 
  -1  -2   5     1946.57     1943.67     27.77 o 
   0  -2   5      825.36      826.69     26.96 o 
   1  -2   5      663.74      660.08     15.52 o 
   2  -2   5      455.91      443.31     14.03 o 
   3  -2   5      298.18      334.71     36.64 o 
   4  -2   5      472.24      471.19     31.93 o 
   5  -2   5      178.46      174.02     21.52 o 
   6  -2   5       71.25       78.00     10.31 o 
   7  -2   5       37.17       23.16      7.09 o 
  -7  -1   5      224.42      198.21     43.68 o 
  -6  -1   5       17.78       17.86      3.88 o 
  -5  -1   5      937.95      993.41     24.68 o 
  -4  -1   5      975.64     1014.78     30.53 o 
  -3  -1   5       51.76       59.67      7.27 o 
  -2  -1   5     3356.57     3340.85     39.14 o 
  -1  -1   5     2417.78     2311.56     34.16 o 
   0  -1   5       22.68       36.36      3.39 o 
   2  -1   5      186.98      178.68     13.56 o 
   3  -1   5     1406.02     1297.02     39.55 o 
   4  -1   5     1375.91     1410.67     34.95 o 
   5  -1   5       28.72       20.78      5.24 o 
   6  -1   5      534.81      618.57     48.15 o 
   7  -1   5      113.79       67.20     11.92 o 
  -7   0   5       34.07       42.98     12.18 o 
  -6   0   5        3.81        4.62      2.77 o 
  -5   0   5      278.40      289.50     15.91 o 
  -4   0   5       14.37       16.34      3.03 o 
  -3   0   5      788.97      877.01     35.84 o 
  -2   0   5       23.47       28.70      8.03 o 
  -1   0   5      734.27      698.83     25.36 o 
   0   0   5     3567.94     3576.65    105.34 o 
   1   0   5      423.94      410.42     10.25 o 
   2   0   5        0.01       -3.73      3.73 o 
   3   0   5      398.87      467.38     24.99 o 
   4   0   5       35.91       32.26      4.61 o 
   5   0   5       59.31       45.68      8.81 o 
   6   0   5      124.13      133.85     15.92 o 
   7   0   5        0.01        8.23     10.51 o 
  -7   1   5      228.03      229.44     44.74 o 
  -6   1   5       23.04       22.59      4.59 o 
  -5   1   5      917.21     1030.92     29.98 o 
  -4   1   5      990.86      991.78     33.35 o 
  -3   1   5       56.64       60.39      6.09 o 
  -2   1   5     3390.19     3246.69     67.85 o 
  -1   1   5     2238.88     2193.18     41.97 o 
   0   1   5       53.94       65.34      7.59 o 
   1   1   5     1515.37     1328.41     31.04 o 
   2   1   5      200.73      200.34      8.08 o 
   3   1   5     1363.28     1238.19     26.27 o 
   4   1   5     1368.21     1425.12     34.69 o 
   5   1   5       24.31       16.47      6.01 o 
   6   1   5      536.73      631.17     50.07 o 
   7   1   5      109.30       64.04     19.56 o 
  -7   2   5        3.27        5.07      5.59 o 
  -6   2   5      256.08      250.47     31.09 o 
  -5   2   5       76.42       93.56     11.92 o 
  -4   2   5      371.72      387.58     27.13 o 
  -3   2   5     1114.92     1097.82     25.37 o 
  -2   2   5      638.96      720.48     20.17 o 
  -1   2   5     2022.96     1956.15     35.87 o 
   0   2   5      873.53      864.18     23.01 o 
   1   2   5      637.44      623.67     17.76 o 
   2   2   5      490.72      456.66     15.43 o 
   3   2   5      321.56      321.25     14.54 o 
   4   2   5      479.40      487.83     27.36 o 
   5   2   5      174.68      181.31     15.80 o 
   6   2   5       68.53       72.03     10.17 o 
   7   2   5       39.16       38.56     10.59 o 
  -7   3   5      101.06       93.64     14.87 o 
  -6   3   5       89.03       79.35     11.58 o 
  -5   3   5      410.46      515.92     40.05 o 
  -4   3   5      281.37      306.85     33.38 o 
  -3   3   5      145.41      142.79      8.10 o 
  -2   3   5      779.07      767.79     24.20 o 
  -1   3   5     1146.34     1087.93     16.41 o 
   0   3   5      334.95      304.85     14.88 o 
   1   3   5     1592.41     1426.82     24.91 o 
   2   3   5       53.75       58.31      6.78 o 
   3   3   5      608.22      573.08     16.37 o 
   4   3   5      344.77      357.72     16.18 o 
   5   3   5       82.03       80.72      7.96 o 
   6   3   5      257.83      275.21     26.65 o 
   7   3   5       26.63       28.28      6.82 o 
  -7   4   5        2.82       13.08      7.33 o 
  -6   4   5      203.12      203.57     27.34 o 
  -5   4   5      208.08      242.17     30.88 o 
  -4   4   5      304.78      299.15     44.43 o 
  -3   4   5     2679.37     2637.12     84.64 o 
  -2   4   5      191.90      216.74     26.76 o 
  -1   4   5      628.52      584.43     22.97 o 
   0   4   5     1982.57     1966.77     25.97 o 
   1   4   5      236.13      222.28     15.09 o 
   2   4   5     4489.58     4713.66     85.60 o 
   3   4   5      785.15      791.89     19.13 o 
   4   4   5      588.61      603.98     19.52 o 
   5   4   5      381.57      405.09     47.18 o 
   6   4   5       12.48        7.84      4.38 o 
   7   4   5      128.67      144.64     35.05 o 
  -7   5   5       14.72       30.43     15.40 o 
  -6   5   5       30.44       32.22      8.15 o 
  -5   5   5      138.88      115.59     15.77 o 
  -4   5   5       25.92       42.06      9.06 o 
  -3   5   5      275.88      314.81     30.35 o 
  -2   5   5      215.03      240.88     32.88 o 
  -1   5   5      769.44      813.88     20.41 o 
   0   5   5      516.60      525.76     13.72 o 
   1   5   5      590.22      586.61     16.34 o 
   2   5   5       42.62       55.21      5.09 o 
   3   5   5      117.07      126.20     13.79 o 
   4   5   5       55.67       65.41      7.26 o 
   5   5   5       14.93       15.88      5.07 o 
   6   5   5       46.23       58.38      7.20 o 
  -6   6   5      275.10      307.24     33.87 o 
  -5   6   5      142.68      177.57     19.75 o 
  -4   6   5      149.58      162.05     19.49 o 
  -3   6   5     1268.60     1336.81     69.66 o 
  -2   6   5       11.34       12.03      4.47 o 
  -1   6   5     2863.39     2946.18     70.20 o 
   0   6   5     2237.00     2251.83     39.57 o 
   1   6   5      220.39      206.44     16.55 o 
   2   6   5     1478.53     1619.32     37.46 o 
   3   6   5      422.75      433.04     23.00 o 
   4   6   5      359.48      345.47     34.32 o 
   5   6   5      439.67      481.32     57.42 o 
   6   6   5        1.42        5.17      8.49 o 
  -6   7   5        9.47        8.39      8.39 o 
  -5   7   5        6.31       11.33     12.04 o 
  -4   7   5      292.58      305.04     40.46 o 
  -3   7   5       66.41       42.10      8.61 o 
  -2   7   5        4.00       24.65     10.84 o 
  -1   7   5      170.49      201.94     27.34 o 
   0   7   5      223.99      248.80     21.97 o 
   1   7   5      259.39      258.22     13.88 o 
   2   7   5       78.24       78.21      6.97 o 
   3   7   5       80.48       65.50      7.77 o 
   4   7   5       14.57       12.13      4.32 o 
   5   7   5       24.88       12.69      9.41 o 
   6   7   5        3.55        8.41     18.49 o 
  -6   8   5       58.17       42.41     10.98 o 
  -5   8   5       58.61       81.50     15.63 o 
  -4   8   5      156.60      172.23     38.75 o 
  -3   8   5      230.69      277.21     36.40 o 
  -2   8   5      227.03      229.61     31.39 o 
  -1   8   5      899.06      922.17     40.27 o 
   0   8   5      448.23      459.09     19.30 o 
   1   8   5       34.42       28.57      3.87 o 
   2   8   5      531.14      563.29     13.06 o 
   3   8   5      253.83      254.55     21.68 o 
   4   8   5      100.54      124.43     15.85 o 
   5   8   5      184.43      208.70     33.12 o 
   6   8   5        5.21       15.11      5.92 o 
  -5   9   5       54.77       70.66     11.43 o 
  -4   9   5      136.33      154.80     18.48 o 
  -3   9   5        6.70        9.60      4.27 o 
  -2   9   5      316.34      377.32     48.64 o 
  -1   9   5      132.32      171.27     19.39 o 
   0   9   5      211.56      211.03     23.05 o 
   1   9   5      251.89      251.18     22.82 o 
   2   9   5       48.58       43.50      5.62 o 
   3   9   5      170.07      160.89     17.32 o 
   4   9   5      162.55      144.28     19.18 o 
   5   9   5       23.74       41.32     12.27 o 
  -5  10   5       54.49       41.90     11.81 o 
  -4  10   5       55.53       70.26      9.33 o 
  -3  10   5       92.56       91.79     16.44 o 
  -2  10   5       23.92       25.90      6.13 o 
  -1  10   5      268.47      250.17     33.11 o 
   0  10   5       84.73       92.56     11.04 o 
   1  10   5       38.96       49.25      4.75 o 
   2  10   5      237.94      224.30     22.16 o 
   3  10   5       31.59       10.64      3.82 o 
   4  10   5       40.05       48.11      9.70 o 
   5  10   5       38.88       40.86     14.39 o 
  -4  11   5      169.98      176.27     27.03 o 
  -3  11   5       14.74       -1.09      6.64 o 
  -2  11   5      282.29      260.97     38.86 o 
  -1  11   5      135.30      128.99     13.86 o 
   0  11   5      246.73      224.91     20.61 o 
   1  11   5      432.82      374.76     53.77 o 
   2  11   5       63.10       57.89      7.12 o 
   3  11   5      210.18      218.77     33.89 o 
   4  11   5       74.94       67.44     17.06 o 
  -3  12   5        6.41       11.62      7.33 o 
  -2  12   5        3.62        5.64      5.14 o 
  -1  12   5       13.81       14.88      4.84 o 
   0  12   5       34.17       38.54      9.27 o 
   1  12   5        0.29       -4.62     15.50 o 
   2  12   5       13.03       24.98      7.71 o 
   3  12   5       11.73        3.12     14.02 o 
  -1  13   5       29.70        9.87      8.95 o 
   0  13   5       68.51       48.61     29.52 o 
   1  13   5      109.56      119.92     26.75 o 
  -1 -13   6       50.67       45.88      9.15 o 
   0 -13   6        1.80        4.71      9.55 o 
  -3 -12   6      118.98      155.35     20.03 o 
  -2 -12   6       94.78      101.27     15.77 o 
  -1 -12   6      115.96      103.54     21.36 o 
   0 -12   6      298.93      231.85     64.58 o 
   1 -12   6       55.94       34.20      7.76 o 
   2 -12   6      113.20       91.44     15.36 o 
   3 -12   6      115.57       88.00     24.17 o 
  -4 -11   6        1.90       -2.35     11.28 o 
  -3 -11   6        5.84       13.83      6.48 o 
  -2 -11   6       12.04       27.16     18.77 o 
  -1 -11   6       81.08       84.80     13.35 o 
   0 -11   6       30.73       44.19      5.97 o 
   1 -11   6       85.32       86.77     12.01 o 
   2 -11   6        6.60        3.69      7.70 o 
   3 -11   6        5.46       -0.18     11.16 o 
   4 -11   6       17.51       28.32      9.13 o 
  -4 -10   6        1.34        4.08      5.90 o 
  -3 -10   6      164.13      176.69     27.38 o 
  -2 -10   6      171.95      199.49     23.40 o 
  -1 -10   6      102.20       83.72      9.16 o 
   0 -10   6      704.13      770.79     42.78 o 
   2 -10   6      178.38      167.48     24.82 o 
   3 -10   6      368.05      298.84     65.93 o 
   4 -10   6        1.08        2.12      5.81 o 
  -5  -9   6       29.51       32.56      8.27 o 
  -4  -9   6      143.58      159.06     28.74 o 
  -3  -9   6       58.18       76.48     18.26 o 
  -2  -9   6      471.08      529.81     40.51 o 
  -1  -9   6      149.49      137.46     17.75 o 
   0  -9   6      217.58      219.93     12.14 o 
   1  -9   6      232.03      213.77     16.98 o 
   2  -9   6       82.73       79.40     14.74 o 
   3  -9   6       82.88       87.75     13.17 o 
   4  -9   6      174.17      170.20     41.24 o 
   5  -9   6        7.45        9.32      7.47 o 
  -6  -8   6        8.95        7.66     12.36 o 
  -5  -8   6       81.12       93.95     15.87 o 
  -4  -8   6       15.30       15.77     11.99 o 
  -3  -8   6      130.79      161.75     22.34 o 
  -2  -8   6       30.06       33.84     10.10 o 
  -1  -8   6      141.83      128.10     11.88 o 
   0  -8   6      346.30      349.43     19.41 o 
   1  -8   6       84.95       76.47     10.70 o 
   2  -8   6       60.93       52.37      8.03 o 
   3  -8   6      112.94      107.31     15.98 o 
   4  -8   6        5.98       -3.46      6.59 o 
   5  -8   6       65.10       60.14     19.00 o 
  -6  -7   6       50.24       31.92      9.32 o 
  -5  -7   6      115.02      112.49     17.28 o 
  -4  -7   6      599.67      653.79     25.44 o 
  -3  -7   6       37.54       34.88      7.70 o 
  -2  -7   6      745.23      748.50     34.33 o 
  -1  -7   6     1267.71     1266.33     42.09 o 
   0  -7   6        7.00        9.95      3.37 o 
   1  -7   6     1115.71     1153.48     48.40 o 
   2  -7   6      195.22      212.22     31.21 o 
   3  -7   6       33.50       41.56     10.79 o 
   4  -7   6      436.15      425.45     20.29 o 
   5  -7   6       39.17       65.31     15.13 o 
   6  -7   6      134.04       96.40     25.64 o 
  -6  -6   6        3.21        0.47     12.50 o 
  -5  -6   6       30.49       -3.63     10.39 o 
  -4  -6   6      211.64      230.01     31.02 o 
  -3  -6   6        1.90       14.80      9.82 o 
  -2  -6   6      351.39      350.88     19.89 o 
  -1  -6   6      369.03      378.51     13.71 o 
   0  -6   6      144.44      158.52     18.20 o 
   1  -6   6      261.59      291.31     53.43 o 
   2  -6   6        3.93        3.59      6.64 o 
   3  -6   6       59.07       66.15     22.37 o 
   4  -6   6      106.29      103.00     13.27 o 
   5  -6   6       10.91        2.54      6.22 o 
   6  -6   6        3.10      -15.68     15.68 o 
  -6  -5   6      106.36      115.60     25.64 o 
  -5  -5   6       88.85       84.58     14.34 o 
  -4  -5   6     1555.66     1596.00     31.53 o 
  -3  -5   6      208.95      258.66     34.33 o 
  -2  -5   6     1548.42     1549.59     45.07 o 
  -1  -5   6     4039.92     4095.45    116.15 o 
   0  -5   6       28.38       39.49      6.41 o 
   1  -5   6     3219.16     3208.38     75.10 o 
   2  -5   6      754.96      721.93     23.91 o 
   3  -5   6      693.39      687.13     43.53 o 
   4  -5   6      474.38      502.39     25.29 o 
   5  -5   6        8.88       -1.29      8.76 o 
   6  -5   6      197.50      184.23     40.13 o 
  -7  -4   6       39.07       32.39     10.81 o 
  -6  -4   6      136.79      132.28     20.80 o 
  -5  -4   6       65.16       60.29     13.47 o 
  -4  -4   6        8.68        6.30      6.09 o 
  -3  -4   6      222.18      217.33     24.72 o 
  -2  -4   6      390.97      367.25     27.97 o 
  -1  -4   6     3491.43     3673.66    107.78 o 
   0  -4   6     1029.66      992.12     29.07 o 
   1  -4   6       65.03       62.15      7.93 o 
   2  -4   6      748.23      748.68     25.95 o 
   3  -4   6      123.37      109.45     12.96 o 
   4  -4   6       15.76       17.01      5.66 o 
   5  -4   6       71.41       72.54     10.57 o 
   6  -4   6       27.76       28.60      7.43 o 
   7  -4   6       12.75       21.67      7.75 o 
  -7  -3   6       51.97       51.11     15.68 o 
  -6  -3   6      110.81      117.71     18.40 o 
  -5  -3   6      243.14      226.93     32.11 o 
  -4  -3   6      751.78      744.89     24.36 o 
  -3  -3   6      356.08      386.21     18.80 o 
  -2  -3   6      496.10      465.34     19.10 o 
  -1  -3   6     2737.83     2779.89     43.33 o 
   0  -3   6      443.41      453.67     16.24 o 
   1  -3   6     2006.09     1939.32     41.57 o 
   2  -3   6     1118.83     1142.55     35.01 o 
   3  -3   6      561.58      584.53     24.79 o 
   4  -3   6      435.73      451.60     32.92 o 
   5  -3   6       65.18       61.12      8.05 o 
   6  -3   6      197.66      185.59     21.33 o 
   7  -3   6       63.47       55.40     17.71 o 
  -7  -2   6        9.81       13.30      7.30 o 
  -6  -2   6      211.99      219.46     33.29 o 
  -5  -2   6      295.07      289.85     14.20 o 
  -4  -2   6       28.47       30.42      3.68 o 
  -3  -2   6     1847.70     1790.74     49.03 o 
  -2  -2   6     1948.59     1901.06     40.66 o 
  -1  -2   6     1030.29     1030.31     15.22 o 
   0  -2   6      161.19      133.67     19.08 o 
   1  -2   6     1212.46     1176.22     16.28 o 
   2  -2   6     1991.49     2041.43     43.37 o 
   3  -2   6     1362.26     1389.86     39.87 o 
   4  -2   6        2.87        9.18      4.66 o 
   5  -2   6      511.23      577.30     20.04 o 
   6  -2   6      186.36      168.04     18.15 o 
   7  -2   6       32.46       36.71     11.57 o 
  -7  -1   6        3.88        5.90     11.90 o 
  -6  -1   6       94.80       93.15     15.45 o 
  -5  -1   6      233.50      221.88     18.96 o 
  -4  -1   6      426.64      450.32     27.24 o 
  -3  -1   6      230.74      239.59      8.37 o 
  -2  -1   6      240.53      235.67      9.16 o 
  -1  -1   6      124.77      130.21     12.61 o 
   0  -1   6      513.90      531.57     24.34 o 
   1  -1   6     1839.35     1880.90     41.52 o 
   2  -1   6      220.21      219.43      7.83 o 
   3  -1   6      159.82      178.30     17.28 o 
   4  -1   6       24.32       19.71      5.07 o 
   5  -1   6       63.05       65.66      9.40 o 
   6  -1   6       41.00       34.68      7.44 o 
   7  -1   6       10.57       -8.10      8.10 o 
  -7   0   6        1.68      -16.42     16.51 o 
  -6   0   6      605.51      605.30     41.57 o 
  -5   0   6      892.55      950.01     21.91 o 
  -4   0   6       19.15       11.31      3.83 o 
  -3   0   6     3634.76     3640.79    157.72 o 
  -2   0   6     2455.53     2268.20     35.21 o 
  -1   0   6     2408.77     2256.58     43.72 o 
   0   0   6       17.81       24.68      4.26 o 
   1   0   6       14.86       14.74      2.61 o 
   2   0   6     1153.58     1067.64     24.39 o 
   3   0   6     1744.88     1714.22     44.02 o 
   4   0   6      218.72      191.67     17.37 o 
   5   0   6     1052.67     1107.62     20.89 o 
   6   0   6      409.55      378.96     43.09 o 
   7   0   6       33.47       34.84      9.60 o 
  -7   1   6        2.17       -0.74     16.88 o 
  -6   1   6      100.32      114.08     13.75 o 
  -5   1   6      223.54      228.19     27.27 o 
  -4   1   6      415.08      457.91     20.76 o 
  -3   1   6      220.35      231.95     21.56 o 
  -2   1   6      231.78      252.75     11.20 o 
  -1   1   6      131.69      149.63     10.79 o 
   0   1   6      487.41      513.73     14.99 o 
   1   1   6     1712.75     1721.29     26.04 o 
   2   1   6      235.81      256.84     11.92 o 
   3   1   6      159.97      156.41     15.84 o 
   4   1   6       15.32       11.36      2.74 o 
   5   1   6       65.42       70.99      8.41 o 
   6   1   6       37.37       31.10     10.98 o 
   7   1   6       12.30        6.39     11.76 o 
  -7   2   6       10.35       12.25      5.74 o 
  -6   2   6      220.21      194.75     21.85 o 
  -5   2   6      267.99      236.30     24.88 o 
  -4   2   6       31.54       36.07      5.44 o 
  -3   2   6     1837.45     1797.06     36.74 o 
  -2   2   6     1896.88     1756.38     37.45 o 
  -1   2   6     1116.42     1109.18     16.28 o 
   0   2   6       77.89       70.48     13.84 o 
   1   2   6     1282.37     1267.40     33.96 o 
   2   2   6     1895.71     1972.23     52.43 o 
   3   2   6     1329.62     1369.87     36.38 o 
   4   2   6        2.30        8.65      8.39 o 
   5   2   6      511.19      546.12     23.20 o 
   6   2   6      184.57      187.24     30.31 o 
   7   2   6       33.24       20.97      7.78 o 
  -7   3   6       53.56       54.38     10.45 o 
  -6   3   6      117.63      111.72     18.43 o 
  -5   3   6      233.24      232.31     34.51 o 
  -4   3   6      772.81      788.66     38.96 o 
  -3   3   6      360.39      376.66     20.03 o 
  -2   3   6      467.38      433.58     18.90 o 
  -1   3   6     2879.84     2886.48     34.98 o 
   0   3   6      427.96      439.30     11.54 o 
   1   3   6     2083.59     2062.32     48.99 o 
   2   3   6     1165.16     1222.43     34.86 o 
   3   3   6      523.57      553.97     17.18 o 
   4   3   6      443.33      433.85     20.20 o 
   5   3   6       64.54       56.24      9.58 o 
   6   3   6      213.25      257.89     24.29 o 
   7   3   6       64.79       48.60     11.48 o 
  -7   4   6       34.49       33.61     14.07 o 
  -6   4   6      135.20      134.32     15.45 o 
  -5   4   6       49.44       56.65      8.76 o 
  -4   4   6        4.87        4.64      7.89 o 
  -3   4   6      203.58      194.12     25.55 o 
  -2   4   6      435.79      437.43     42.55 o 
  -1   4   6     3501.41     3795.51    194.06 o 
   0   4   6     1006.59     1002.77     23.81 o 
   1   4   6       68.37       68.91      6.26 o 
   2   4   6      729.88      707.97     19.42 o 
   3   4   6      132.91      137.65     10.35 o 
   4   4   6       13.75       14.14      2.88 o 
   5   4   6       67.97       78.14     10.00 o 
   6   4   6       22.70       17.32      6.44 o 
   7   4   6       14.36        8.30      9.87 o 
  -6   5   6      104.25      119.92     20.76 o 
  -5   5   6       76.35       71.81     13.38 o 
  -4   5   6     1613.81     1667.39     53.41 o 
  -3   5   6      196.42      251.82     31.89 o 
  -2   5   6     1482.33     1446.50     41.11 o 
  -1   5   6     4031.50     4016.10     76.92 o 
   0   5   6       23.73       24.20      4.12 o 
   1   5   6     3243.35     3391.78     64.79 o 
   2   5   6      802.23      793.20     17.87 o 
   3   5   6      673.64      686.98     20.47 o 
   4   5   6      466.00      480.97     46.25 o 
   5   5   6        5.73       11.30      3.94 o 
   6   5   6      197.74      173.43     21.20 o 
  -6   6   6        2.51        7.75      6.36 o 
  -5   6   6       31.76       25.80      6.42 o 
  -4   6   6      199.46      193.10     23.65 o 
  -3   6   6        2.14        7.19      4.43 o 
  -2   6   6      371.67      449.23     57.26 o 
  -1   6   6      381.81      375.21     15.64 o 
   0   6   6      148.00      166.54     17.86 o 
   1   6   6      250.88      261.63     28.98 o 
   2   6   6        4.42        4.73      2.63 o 
   3   6   6       58.60       57.18      5.62 o 
   4   6   6      107.42       98.22     11.69 o 
   5   6   6       11.60       14.95      3.79 o 
   6   6   6        3.70        6.40      7.38 o 
  -6   7   6       53.21       35.61     12.08 o 
  -5   7   6      121.26      126.33     16.82 o 
  -4   7   6      622.68      739.23     82.12 o 
  -3   7   6       50.50       44.99      9.32 o 
  -2   7   6      702.31      699.38     33.40 o 
  -1   7   6     1301.86     1305.17     57.66 o 
   0   7   6        6.61        8.50      2.42 o 
   1   7   6     1200.19     1225.57     26.93 o 
   2   7   6      162.09      162.96     12.45 o 
   3   7   6       39.25       36.87      6.38 o 
   4   7   6      439.53      452.10     50.00 o 
   5   7   6       35.33       22.40      5.45 o 
   6   7   6      135.14      143.62     25.22 o 
  -6   8   6        8.26       -5.81     16.23 o 
  -5   8   6       87.30       80.75     10.29 o 
  -4   8   6       16.98       24.35      7.47 o 
  -3   8   6      124.51      160.82     23.34 o 
  -2   8   6       24.57       28.34      6.54 o 
  -1   8   6      155.95      153.49     18.16 o 
   0   8   6      321.51      336.17     27.83 o 
   1   8   6       96.45       95.15      8.11 o 
   2   8   6       69.95       67.20      7.87 o 
   3   8   6      105.22      104.95      9.43 o 
   4   8   6        7.24        8.68      9.31 o 
   5   8   6       60.28       64.85     18.26 o 
  -5   9   6       31.90       28.33     10.25 o 
  -4   9   6      141.69      162.96     26.57 o 
  -3   9   6       65.30       80.51     11.90 o 
  -2   9   6      464.01      478.57     54.70 o 
  -1   9   6      140.05      129.32     21.77 o 
   0   9   6      203.52      207.40     17.80 o 
   1   9   6      253.54      271.57     22.24 o 
   2   9   6       80.32       81.05      9.43 o 
   3   9   6       88.40       75.11     10.12 o 
   4   9   6      188.39      207.97     30.94 o 
   5   9   6        8.92       14.02     10.15 o 
  -4  10   6        0.66       -2.73      9.60 o 
  -3  10   6      156.81      146.10     23.41 o 
  -2  10   6      177.72      183.21     26.64 o 
  -1  10   6       98.49       80.69     12.74 o 
   0  10   6      691.16      702.62     23.68 o 
   1  10   6       36.25       36.72      6.10 o 
   2  10   6      165.12      168.44     16.73 o 
   3  10   6      381.11      314.92     37.99 o 
   4  10   6        0.54       10.31     11.21 o 
  -4  11   6        2.94        6.93      6.26 o 
  -3  11   6        3.77        9.75     11.11 o 
  -2  11   6       10.35        8.44      4.06 o 
  -1  11   6       83.30       87.04     10.41 o 
   0  11   6       31.02       27.57      6.78 o 
   1  11   6       83.26       71.46     11.12 o 
   2  11   6        6.90        8.94      4.55 o 
   3  11   6        6.86       20.11      9.91 o 
   4  11   6       18.08       20.88      7.55 o 
  -3  12   6      135.22      157.92     23.01 o 
  -2  12   6       81.29       63.69     14.86 o 
  -1  12   6      110.44      104.14     15.64 o 
   0  12   6      288.93      278.86     46.20 o 
   1  12   6       48.93       59.96     21.86 o 
   2  12   6      111.12       98.92     15.13 o 
   3  12   6      116.57      104.94     30.30 o 
  -1  13   6       47.36       68.26     14.85 o 
   0  13   6        2.33       16.33      8.67 o 
  -1 -13   7      114.24      118.51     18.55 o 
   0 -13   7       12.26        9.39      6.03 o 
  -3 -12   7       19.66       28.58      9.15 o 
  -2 -12   7       10.22        6.11      7.89 o 
  -1 -12   7        3.73        2.30      7.35 o 
   0 -12   7        6.86        4.26     12.68 o 
   1 -12   7       25.79       16.09      5.50 o 
   2 -12   7        0.41        8.63      5.75 o 
  -4 -11   7      173.81      165.77     30.45 o 
  -3 -11   7      142.75      146.22     21.39 o 
  -2 -11   7       49.27       38.56      6.98 o 
  -1 -11   7      459.52      442.09     49.36 o 
   0 -11   7       66.54       59.59     10.73 o 
   1 -11   7      172.05      149.72     24.57 o 
   2 -11   7      314.17      288.96     47.91 o 
   3 -11   7       10.69       -7.75     11.71 o 
   4 -11   7      155.29      142.99     42.80 o 
  -4 -10   7       26.14       28.45     10.48 o 
  -3 -10   7       69.29       72.30     14.38 o 
  -2 -10   7       86.76       88.90     13.03 o 
  -1 -10   7       43.58       38.73      4.87 o 
   0 -10   7      189.04      166.68     24.32 o 
   1 -10   7        6.81       14.13      4.04 o 
   2 -10   7       86.97       80.50     11.07 o 
   3 -10   7      173.49      147.23     25.92 o 
   4 -10   7       19.10       22.78      9.87 o 
  -5  -9   7        7.45        5.72     11.07 o 
  -4  -9   7      106.98      134.95     22.92 o 
  -3  -9   7       58.32       97.40     14.42 o 
  -2  -9   7       33.50       33.23     11.16 o 
  -1  -9   7      521.36      497.17     32.88 o 
   0  -9   7      257.04      257.20     16.53 o 
   1  -9   7      141.22      141.06     19.42 o 
   2  -9   7      232.00      209.76     29.78 o 
   3  -9   7       25.68       14.92     10.05 o 
   4  -9   7      128.05      121.40     34.87 o 
   5  -9   7       17.91       27.49     12.36 o 
  -5  -8   7      124.16      135.77     21.19 o 
  -4  -8   7       68.54       79.14     13.00 o 
  -3  -8   7      378.72      396.50     54.57 o 
  -2  -8   7      353.30      391.83     28.15 o 
  -1  -8   7      119.31      122.14     22.51 o 
   0  -8   7      423.21      432.22     38.85 o 
   1  -8   7       92.88       89.44     19.97 o 
   2  -8   7      112.75      113.55     16.90 o 
   3  -8   7      524.88      574.91     32.44 o 
   4  -8   7       72.24       66.32     11.07 o 
   5  -8   7       53.62       70.29     14.39 o 
  -6  -7   7        1.52        1.12     17.62 o 
  -5  -7   7       43.42       54.49     11.91 o 
  -4  -7   7       64.06       62.53      9.93 o 
  -3  -7   7      191.90      234.98     40.22 o 
  -2  -7   7      225.74      242.91     40.28 o 
  -1  -7   7       16.75       11.59      4.77 o 
   0  -7   7       55.52       60.49      7.95 o 
   1  -7   7      173.05      170.74     18.43 o 
   2  -7   7      110.65      104.46     14.11 o 
   3  -7   7       11.07        9.22      7.98 o 
   4  -7   7      105.18      101.91     19.46 o 
   5  -7   7        2.77       -6.55     13.37 o 
   6  -7   7       19.72        9.42      6.96 o 
  -6  -6   7       27.33       20.05      7.64 o 
  -5  -6   7      630.96      673.61     73.40 o 
  -4  -6   7      177.24      178.74     24.09 o 
  -3  -6   7      506.86      553.66     65.87 o 
  -2  -6   7     1723.00     1717.90     48.31 o 
  -1  -6   7        5.15        1.34      3.99 o 
   0  -6   7     2668.92     3040.94    131.40 o 
   1  -6   7      645.52      650.52     27.81 o 
   2  -6   7      421.57      366.77     24.36 o 
   3  -6   7      392.89      391.75     16.41 o 
   4  -6   7      121.31      102.88     14.54 o 
   5  -6   7      291.79      267.93     63.75 o 
   6  -6   7      182.15      222.51    116.14 o 
  -6  -5   7       16.71        5.21      9.13 o 
  -5  -5   7       51.99       57.26     15.54 o 
  -4  -5   7       39.49       42.40      7.43 o 
  -3  -5   7       46.65       30.28      4.73 o 
  -2  -5   7      763.93      839.03     38.05 o 
  -1  -5   7      731.85      730.85     21.61 o 
   0  -5   7      194.68      205.98     18.68 o 
   1  -5   7        4.67        3.80      3.08 o 
   2  -5   7      645.56      654.60     33.79 o 
   3  -5   7       84.92       72.76     16.24 o 
   4  -5   7        2.64       -2.33     12.27 o 
   5  -5   7        4.44        6.32      5.27 o 
   6  -5   7        2.14        0.83      5.58 o 
  -7  -4   7       54.65       46.49     12.22 o 
  -6  -4   7       12.10       10.91     11.07 o 
  -5  -4   7      443.59      496.86     71.03 o 
  -4  -4   7      244.23      257.86     30.22 o 
  -3  -4   7      701.34      680.41     31.26 o 
  -2  -4   7     5139.31     5196.20    119.51 o 
  -1  -4   7      254.50      237.91     10.87 o 
   0  -4   7     1893.27     1872.91     53.87 o 
   1  -4   7     1216.57     1269.27     36.70 o 
   2  -4   7      270.02      242.75     21.95 o 
   3  -4   7     1429.81     1537.88     38.82 o 
   4  -4   7       79.84       61.72      7.11 o 
   5  -4   7      429.23      430.87     34.49 o 
   6  -4   7      174.61      183.82     30.27 o 
   7  -4   7        1.41       17.16      8.39 o 
  -7  -3   7        9.88       15.39      8.30 o 
  -6  -3   7      135.99      125.31     20.94 o 
  -5  -3   7       45.73       42.61      7.78 o 
  -4  -3   7      646.36      616.96     21.29 o 
  -3  -3   7      536.62      537.03     22.06 o 
  -2  -3   7      943.48      975.58     32.89 o 
  -1  -3   7     2415.93     2410.22     67.77 o 
   0  -3   7      716.53      715.78     20.64 o 
   1  -3   7     2221.30     2230.19     46.49 o 
   2  -3   7     1086.21     1036.09     28.83 o 
   3  -3   7       63.55       75.91      7.85 o 
   4  -3   7      174.67      177.03     24.37 o 
   5  -3   7      129.57      125.57     14.95 o 
   6  -3   7       44.32       44.12      8.52 o 
   7  -3   7       73.54       52.85      9.23 o 
  -7  -2   7       30.89       22.26      7.59 o 
  -6  -2   7       94.16       91.49     13.60 o 
  -5  -2   7      411.32      413.27     33.81 o 
  -4  -2   7       14.23       15.57      4.87 o 
  -3  -2   7      319.56      338.05     16.61 o 
  -2  -2   7      966.09     1033.65     30.56 o 
  -1  -2   7      270.00      274.74      9.75 o 
   0  -2   7     1183.03     1094.32     34.50 o 
   1  -2   7      551.66      498.94     33.11 o 
   2  -2   7       17.20       12.82      5.44 o 
   3  -2   7      197.00      194.68     11.24 o 
   4  -2   7        8.47       12.28      2.73 o 
   5  -2   7      147.86      140.94     13.13 o 
   6  -2   7      135.17      130.57     16.37 o 
   7  -2   7        5.36        7.66      6.83 o 
  -7  -1   7       73.40       87.63     15.31 o 
  -6  -1   7      477.04      431.80     59.67 o 
  -5  -1   7       39.13       40.16      4.61 o 
  -4  -1   7     1294.36     1223.39     36.57 o 
  -3  -1   7     1566.02     1609.82     35.06 o 
  -2  -1   7     1439.29     1463.74     31.98 o 
  -1  -1   7     2134.90     1983.43     29.39 o 
   0  -1   7     1068.07     1075.42     34.92 o 
   1  -1   7     1193.38     1092.22     29.32 o 
   2  -1   7     3630.84     3510.01     71.78 o 
   3  -1   7      186.17      197.33     13.11 o 
   4  -1   7      713.97      737.74     21.15 o 
   5  -1   7      476.98      549.42     31.69 o 
   6  -1   7       26.03       25.08      6.56 o 
   7  -1   7      140.65      123.08     19.46 o 
  -7   0   7        4.65       13.47     13.93 o 
  -6   0   7       39.40       44.45      9.00 o 
  -5   0   7       27.76       24.50      5.03 o 
  -4   0   7      307.42      337.63     38.44 o 
  -3   0   7       48.22       46.76      8.74 o 
  -2   0   7       16.68       22.81      3.62 o 
  -1   0   7      133.33      140.85     15.65 o 
   0   0   7     1734.39     1831.80     23.02 o 
   1   0   7      587.32      597.80     16.80 o 
   2   0   7       47.61       41.80     12.78 o 
   3   0   7       30.22       42.04      5.68 o 
   4   0   7       75.09       80.44      7.55 o 
   5   0   7      299.17      280.42     29.31 o 
   6   0   7        2.50       10.40      4.22 o 
   7   0   7       13.44        9.13      8.95 o 
  -7   1   7       80.19       59.77     25.27 o 
  -6   1   7      491.47      488.73     46.01 o 
  -5   1   7       42.33       40.47      4.37 o 
  -4   1   7     1310.32     1335.09     32.92 o 
  -3   1   7     1501.62     1491.22     31.43 o 
  -2   1   7     1491.70     1501.48     36.12 o 
  -1   1   7     2209.16     2039.23     58.70 o 
   0   1   7     1082.65     1068.29     34.87 o 
   1   1   7     1188.47     1087.88     15.84 o 
   2   1   7     3585.04     3520.40     73.25 o 
   3   1   7      185.66      170.75     19.01 o 
   4   1   7      728.57      680.89     45.26 o 
   5   1   7      470.78      499.33     44.94 o 
   6   1   7       27.31       20.76      9.93 o 
   7   1   7      134.65      104.15     27.77 o 
  -7   2   7       30.36       12.49      7.85 o 
  -6   2   7       85.20       93.20     11.46 o 
  -5   2   7      424.36      421.41     32.94 o 
  -4   2   7       22.46       18.49      7.14 o 
  -3   2   7      323.26      342.99     13.67 o 
  -2   2   7      967.42     1012.81     20.28 o 
  -1   2   7      263.21      275.43     12.21 o 
   0   2   7     1167.14     1107.27     23.59 o 
   1   2   7      542.40      501.35     16.04 o 
   2   2   7        9.21        9.83      5.66 o 
   3   2   7      203.84      197.74     19.12 o 
   4   2   7       13.18        8.72      2.68 o 
   5   2   7      155.29      159.46     21.75 o 
   6   2   7      135.25      139.85     24.01 o 
   7   2   7        5.52        2.09      7.86 o 
  -7   3   7       13.63       15.55      8.68 o 
  -6   3   7      126.54      112.70     23.06 o 
  -5   3   7       46.96       38.32      5.32 o 
  -4   3   7      626.95      718.78     37.69 o 
  -3   3   7      482.06      454.90     18.92 o 
  -2   3   7      964.56      997.41     21.72 o 
  -1   3   7     2297.96     2240.52     58.41 o 
   0   3   7      719.77      691.90     23.67 o 
   1   3   7     2134.54     2148.71     52.13 o 
   2   3   7     1088.93     1035.73     32.53 o 
   3   3   7       60.53       65.01      9.69 o 
   4   3   7      181.42      159.79     25.05 o 
   5   3   7      129.62      114.30     14.48 o 
   6   3   7       39.91       55.59      7.84 o 
   7   3   7       74.91       61.21     11.91 o 
  -7   4   7       52.69       54.23     10.23 o 
  -6   4   7       11.67       24.63      9.50 o 
  -5   4   7      441.34      463.36     29.72 o 
  -4   4   7      259.21      272.51     26.78 o 
  -3   4   7      699.13      647.93     49.99 o 
  -2   4   7     5157.33     5366.00    124.06 o 
  -1   4   7      250.76      253.63     13.47 o 
   0   4   7     1847.93     1750.47     33.46 o 
   1   4   7     1285.25     1290.87     26.16 o 
   2   4   7      244.55      217.01     14.92 o 
   3   4   7     1381.39     1434.37     35.76 o 
   4   4   7       94.30       56.12      8.79 o 
   5   4   7      464.68      442.40     64.05 o 
   6   4   7      190.76      180.61     34.27 o 
   7   4   7        1.40        8.85      7.56 o 
  -6   5   7       16.96       12.93     12.59 o 
  -5   5   7       52.38       73.10     11.63 o 
  -4   5   7       39.49       49.02      8.90 o 
  -3   5   7       51.70       61.88      9.28 o 
  -2   5   7      762.33      811.17     34.77 o 
  -1   5   7      746.08      786.09     31.06 o 
   0   5   7      209.91      219.60     24.39 o 
   1   5   7        1.31        0.93      3.05 o 
   2   5   7      646.73      610.33     33.84 o 
   3   5   7       87.14      101.66      8.38 o 
   4   5   7        0.94       -0.37      2.80 o 
   5   5   7        2.44        4.65      4.10 o 
   6   5   7        2.16       -1.02     10.10 o 
  -6   6   7       29.39       23.49      7.44 o 
  -5   6   7      621.38      645.01     43.00 o 
  -4   6   7      194.96      204.92     23.86 o 
  -3   6   7      488.40      488.22     91.37 o 
  -2   6   7     1802.41     1797.80     52.47 o 
  -1   6   7        4.75        5.35      4.21 o 
   0   6   7     2644.36     2747.75     89.31 o 
   1   6   7      632.93      581.89     14.90 o 
   2   6   7      409.04      394.96     16.52 o 
   3   6   7      387.87      402.66     25.87 o 
   4   6   7      109.75      102.46     10.09 o 
   5   6   7      304.10      288.94     31.31 o 
   6   6   7      187.52      179.89     43.64 o 
  -6   7   7        3.44       -9.06      9.71 o 
  -5   7   7       44.46       52.62     12.64 o 
  -4   7   7       58.69       78.20     26.52 o 
  -3   7   7      185.13      187.47     24.77 o 
  -2   7   7      218.10      255.80     38.93 o 
  -1   7   7       18.43       22.14      4.85 o 
   0   7   7       58.43       49.41      5.61 o 
   1   7   7      183.97      190.37     20.82 o 
   2   7   7       93.86       88.71      7.82 o 
   3   7   7       11.29       16.99      3.91 o 
   4   7   7       98.11       85.55     13.62 o 
   5   7   7        2.70        8.09      9.88 o 
   6   7   7       17.75       21.49      7.19 o 
  -5   8   7      124.88      133.11     16.19 o 
  -3   8   7      356.44      346.89     31.42 o 
  -2   8   7      338.09      377.37     22.53 o 
  -1   8   7      116.72      136.87     14.59 o 
   0   8   7      487.85      501.19     14.07 o 
   1   8   7       80.37       73.14      6.89 o 
   2   8   7      100.75      111.20      9.71 o 
   3   8   7      539.73      589.96     31.47 o 
   4   8   7       74.38       65.74      8.40 o 
   5   8   7       57.58       84.32     11.40 o 
  -5   9   7        7.18       20.13      8.12 o 
  -4   9   7       99.09      123.42     17.92 o 
  -3   9   7       56.22       58.20      9.18 o 
  -2   9   7       42.13       40.26      9.78 o 
  -1   9   7      554.73      579.77     24.60 o 
   0   9   7      250.68      233.69     21.96 o 
   1   9   7      120.39      139.43     15.12 o 
   2   9   7      249.84      266.44     25.48 o 
   3   9   7       25.97       30.99      5.03 o 
   4   9   7      120.14      118.76     15.29 o 
   5   9   7       17.03       24.63      7.75 o 
  -4  10   7       25.05       21.26      8.27 o 
  -3  10   7       69.69       68.18     10.93 o 
  -2  10   7       89.36       87.01     13.14 o 
  -1  10   7       44.08       50.50      9.22 o 
   0  10   7      183.23      192.15     16.78 o 
   1  10   7        2.43        3.63      5.10 o 
   2  10   7       79.16       64.16     21.17 o 
   3  10   7      195.89      167.30     16.30 o 
   4  10   7       21.75       20.04      8.04 o 
  -4  11   7      192.20      209.64     29.36 o 
  -3  11   7      129.04      155.74     21.37 o 
  -2  11   7       46.29       57.69     12.64 o 
  -1  11   7      463.52      423.26     57.03 o 
   0  11   7       56.84       60.45      6.65 o 
   1  11   7      156.81      134.46     19.84 o 
   2  11   7      317.79      269.51     40.95 o 
   3  11   7       11.22        2.78      9.09 o 
   4  11   7      140.42      120.75     25.74 o 
  -3  12   7       17.89       24.81      6.13 o 
  -2  12   7       10.61       17.72     10.70 o 
  -1  12   7        3.86        4.60      7.70 o 
   0  12   7        6.53        1.72      3.99 o 
   1  12   7       24.13       32.93     13.74 o 
   2  12   7        0.45       21.77     11.90 o 
  -1  13   7      104.11       83.48     18.91 o 
   0  13   7       15.60        5.26      8.39 o 
  -2 -12   8      124.68      130.42     20.95 o 
  -1 -12   8       48.12       53.87     12.38 o 
   0 -12   8      133.73       73.80     23.06 o 
   1 -12   8      206.71      156.00     33.49 o 
   2 -12   8       31.19       24.44      8.95 o 
  -3 -11   8        1.93        2.10     11.71 o 
  -2 -11   8        3.10       11.06      6.46 o 
  -1 -11   8       22.35       27.80     10.05 o 
   0 -11   8       21.46       20.66      7.84 o 
   1 -11   8       37.77       33.45      6.61 o 
   2 -11   8       76.32       79.86     10.27 o 
   3 -11   8        5.37        5.95      4.12 o 
  -4 -10   8      139.12      156.08     24.93 o 
  -3 -10   8        7.81       10.44      4.92 o 
  -2 -10   8      267.78      254.56     37.62 o 
  -1 -10   8      226.82      243.59     37.16 o 
   0 -10   8      116.32      119.28     30.44 o 
   1 -10   8      469.93      518.44     43.23 o 
   2 -10   8       28.20       24.88      5.22 o 
   3 -10   8      181.35      191.64     29.54 o 
   4 -10   8       82.99       85.55     16.41 o 
  -5  -9   8       13.46       29.64     10.56 o 
  -4  -9   8       58.59       58.85     21.31 o 
  -3  -9   8      199.04      242.39     36.34 o 
  -2  -9   8       11.83       23.59      9.07 o 
  -1  -9   8      349.47      330.05     35.06 o 
   0  -9   8        7.67        8.87      3.91 o 
   1  -9   8      289.67      299.96     43.18 o 
   2  -9   8      446.96      440.41     35.76 o 
   3  -9   8       31.97       35.11      5.79 o 
   4  -9   8       50.72       68.17     11.71 o 
   5  -9   8       47.37       41.69      9.52 o 
  -5  -8   8       11.45       18.36     12.68 o 
  -4  -8   8      103.50      121.59     22.74 o 
  -3  -8   8       44.91       46.34      8.48 o 
  -2  -8   8      270.05      281.71     41.68 o 
  -1  -8   8      150.92      131.38     24.11 o 
   0  -8   8      175.07      170.54     23.31 o 
   1  -8   8      180.42      219.00     29.63 o 
   2  -8   8       46.57       38.11      6.59 o 
   3  -8   8       25.09       23.17      5.54 o 
   4  -8   8      122.76      119.55     17.25 o 
   5  -8   8       21.22       46.76     20.94 o 
  -6  -7   8      104.40      103.79     11.79 o 
  -5  -7   8       87.11      105.11     14.34 o 
  -4  -7   8      209.28      249.94     20.53 o 
  -3  -7   8      647.46      713.39     42.27 o 
  -2  -7   8       60.49       47.58      8.30 o 
  -1  -7   8      515.43      492.77     22.61 o 
   0  -7   8      974.61      944.74     33.10 o 
   1  -7   8      163.42      176.00     25.73 o 
   2  -7   8      679.70      697.08     14.58 o 
   3  -7   8      129.53      134.24     16.11 o 
   4  -7   8      127.12      123.34     18.13 o 
   5  -7   8      280.59      293.97     39.81 o 
   6  -7   8        6.70       11.39      7.70 o 
  -6  -6   8       14.49       16.73      7.59 o 
  -5  -6   8        7.95       11.86      7.42 o 
  -4  -6   8      103.93       96.10     21.40 o 
  -3  -6   8      698.93      737.06     32.13 o 
  -2  -6   8      107.49      100.68     11.95 o 
  -1  -6   8      117.04      108.69     12.94 o 
   0  -6   8        2.08        4.24      4.15 o 
   1  -6   8      100.20       91.89      9.69 o 
   2  -6   8      100.13      100.83      9.34 o 
   3  -6   8       20.03       30.16      4.23 o 
   4  -6   8       21.81        9.62      4.29 o 
   5  -6   8       21.83       23.49      8.21 o 
   6  -6   8       17.01       20.58      8.84 o 
  -6  -5   8      181.76      186.84     35.19 o 
  -5  -5   8      181.33      175.55     26.15 o 
  -4  -5   8      266.31      269.94     35.18 o 
  -3  -5   8     2135.76     2189.81     72.36 o 
  -2  -5   8       24.78       14.60      7.98 o 
  -1  -5   8     2945.59     3131.41     76.49 o 
   0  -5   8     2011.82     2099.75     53.39 o 
   1  -5   8      419.06      454.21     15.04 o 
   2  -5   8     1368.73     1386.50     35.57 o 
   3  -5   8      205.80      211.64     14.41 o 
   4  -5   8      383.79      364.56     18.22 o 
   5  -5   8      261.33      271.05     38.29 o 
   6  -5   8        4.07       17.98      7.35 o 
  -6  -4   8       79.94       73.66     16.65 o 
  -5  -4   8      324.51      279.27     19.51 o 
  -4  -4   8      224.39      222.90     36.40 o 
  -3  -4   8       30.04       25.02      4.85 o 
  -2  -4   8     1185.83     1279.08     56.78 o 
  -1  -4   8      577.78      595.40     12.90 o 
   0  -4   8     1070.68     1154.42     31.44 o 
   1  -4   8     1092.41     1135.44     49.35 o 
   2  -4   8       46.22       63.88      5.87 o 
   3  -4   8      350.06      319.70     28.59 o 
   4  -4   8        6.86        3.56      3.04 o 
   5  -4   8       24.69       28.96     10.05 o 
   6  -4   8       95.56       95.97      9.89 o 
  -7  -3   8       13.32        7.45     15.13 o 
  -6  -3   8      102.27      101.57     15.60 o 
  -5  -3   8      119.39      137.73     37.55 o 
  -4  -3   8      298.97      302.94     20.21 o 
  -3  -3   8      938.22      940.36     28.48 o 
  -2  -3   8      322.48      327.70     45.85 o 
  -1  -3   8     1916.70     1946.54     41.37 o 
   0  -3   8     1620.45     1626.26     35.54 o 
   1  -3   8       71.42       72.09      7.64 o 
   2  -3   8     2383.13     2314.62     85.19 o 
   3  -3   8      175.59      184.56     21.67 o 
   4  -3   8      224.63      233.91     23.96 o 
   5  -3   8      198.86      209.71     22.99 o 
   6  -3   8       11.80       34.04      7.90 o 
   7  -3   8       99.81       89.29     16.18 o 
  -7  -2   8      116.19      115.22     28.41 o 
  -6  -2   8        5.67       15.52     18.49 o 
  -5  -2   8      336.03      358.14     17.50 o 
  -4  -2   8      580.12      547.66     27.06 o 
  -3  -2   8      216.11      218.23     11.62 o 
  -2  -2   8     5122.25     5105.08    103.71 o 
  -1  -2   8     2129.81     2130.46     44.81 o 
   0  -2   8     2050.80     2026.89     36.92 o 
   1  -2   8     2327.92     2328.70     62.32 o 
   2  -2   8       61.53       54.20      4.40 o 
   3  -2   8     1171.08     1157.68     30.25 o 
   4  -2   8      436.30      441.29     28.14 o 
   5  -2   8       46.86       50.37     12.65 o 
   6  -2   8      282.79      298.48     40.67 o 
   7  -2   8        7.90        6.43      5.25 o 
  -7  -1   8       14.70       19.46     16.60 o 
  -6  -1   8       65.96       61.09     13.52 o 
  -5  -1   8       95.98      119.45     17.75 o 
  -4  -1   8       70.17       70.79     10.91 o 
  -3  -1   8       88.69       86.09     11.30 o 
  -2  -1   8      213.40      237.12     19.12 o 
  -1  -1   8     1428.46     1512.88     38.11 o 
   0  -1   8      287.13      319.11     29.17 o 
   1  -1   8      100.90      102.40     16.51 o 
   2  -1   8       48.75       67.97      8.98 o 
   3  -1   8       36.62       31.65      5.00 o 
   4  -1   8      150.38      165.09     14.95 o 
   5  -1   8       57.61       68.67      7.15 o 
   6  -1   8       11.05        9.85      7.07 o 
   7  -1   8        5.74       11.82      9.24 o 
  -7   0   8      199.29      204.25     60.70 o 
  -6   0   8        4.31        0.44      3.99 o 
  -5   0   8      838.39      943.90     32.59 o 
  -4   0   8      819.61      811.78     39.78 o 
  -3   0   8      297.94      311.75     15.30 o 
  -2   0   8     5774.96     5862.55    119.89 o 
  -1   0   8     2801.57     2900.44     34.85 o 
   0   0   8     2752.45     2826.61     33.84 o 
   1   0   8     3587.11     3519.79     41.29 o 
   2   0   8       28.08       21.12      3.41 o 
   3   0   8     1298.57     1246.79     31.36 o 
   4   0   8      488.76      477.24     21.78 o 
   5   0   8      120.57      100.24     11.48 o 
   6   0   8      376.55      331.14     39.49 o 
   7   0   8        6.67       11.81     10.24 o 
  -7   1   8       12.30       -0.28      9.04 o 
  -6   1   8       60.53       55.54      9.40 o 
  -5   1   8       96.22       80.21      9.54 o 
  -4   1   8       64.23       86.62      9.53 o 
  -3   1   8       78.05       75.55      8.86 o 
  -2   1   8      212.47      181.57     23.41 o 
  -1   1   8     1435.24     1460.50     28.82 o 
   0   1   8      245.06      247.54     26.03 o 
   1   1   8      114.04      117.64      7.57 o 
   2   1   8       51.57       60.34     12.04 o 
   3   1   8       41.30       41.20      5.12 o 
   4   1   8      135.28      128.57     17.12 o 
   5   1   8       50.30       50.48      6.89 o 
   6   1   8       11.47        9.37      4.36 o 
   7   1   8        5.82       34.22     14.57 o 
  -7   2   8      119.41      118.73     22.16 o 
  -6   2   8        6.59       -2.12      8.21 o 
  -5   2   8      344.75      374.55     32.56 o 
  -4   2   8      516.42      574.32     21.57 o 
  -3   2   8      248.64      264.13     20.83 o 
  -2   2   8     5171.28     5254.37    106.72 o 
  -1   2   8     2123.05     2084.94     72.16 o 
   0   2   8     2016.68     1949.79     34.90 o 
   1   2   8     2290.32     2127.84     61.90 o 
   2   2   8       66.37       79.63      8.40 o 
   3   2   8     1173.81     1175.98     31.16 o 
   4   2   8      412.53      412.20     18.53 o 
   5   2   8       53.83       51.07      5.28 o 
   6   2   8      270.12      238.56     43.07 o 
   7   2   8        6.02       -6.55      7.75 o 
  -7   3   8       15.88       16.38     12.59 o 
  -6   3   8      102.70      116.61     13.61 o 
  -5   3   8      141.32      150.78     28.97 o 
  -4   3   8      291.31      318.71     40.83 o 
  -3   3   8      933.36      921.24     50.43 o 
  -2   3   8      325.83      322.58     10.52 o 
  -1   3   8     1781.06     1801.30     48.69 o 
   0   3   8     1767.45     1768.35     39.61 o 
   1   3   8       92.62      103.13     14.09 o 
   2   3   8     2446.26     2479.45     49.21 o 
   3   3   8      168.12      173.74     19.44 o 
   4   3   8      235.63      248.71     35.13 o 
   5   3   8      220.17      237.25     13.91 o 
   6   3   8       11.31       10.04      4.01 o 
  -6   4   8       76.50       65.07     12.04 o 
  -5   4   8      320.88      326.19     31.99 o 
  -4   4   8      190.44      189.64     20.94 o 
  -3   4   8       27.29       29.55      5.09 o 
  -2   4   8     1190.19     1249.10     28.85 o 
  -1   4   8      623.52      620.99     18.04 o 
   0   4   8     1055.17     1112.16     25.69 o 
   1   4   8     1071.88     1043.98     22.76 o 
   2   4   8       48.99       50.98      5.77 o 
   3   4   8      340.36      360.64     38.32 o 
   4   4   8       16.00       20.47      4.09 o 
   5   4   8       19.58        9.57     13.79 o 
   6   4   8       97.34       98.48     16.46 o 
  -6   5   8      169.85      140.39     26.51 o 
  -5   5   8      187.83      222.45     37.34 o 
  -4   5   8      229.84      246.83     32.26 o 
  -3   5   8     2200.80     2376.82     77.14 o 
  -2   5   8       18.69       16.37      3.94 o 
  -1   5   8     2769.81     2820.69     67.50 o 
   0   5   8     2033.63     2051.60     76.15 o 
   1   5   8      413.70      398.59     15.79 o 
   2   5   8     1355.38     1388.72     90.19 o 
   3   5   8      231.58      251.65     24.06 o 
   4   5   8      390.81      329.84     30.49 o 
   5   5   8      299.42      275.66     39.85 o 
   6   5   8        4.18        7.16      7.84 o 
  -6   6   8       12.88       19.14     12.77 o 
  -5   6   8        9.39       16.71      5.77 o 
  -4   6   8      107.55      109.59     22.42 o 
  -3   6   8      658.73      668.32     49.85 o 
  -2   6   8      106.01      115.96     16.64 o 
  -1   6   8      133.74      139.16     16.10 o 
   0   6   8        2.59       -5.06      5.76 o 
   1   6   8       97.21       84.56      8.36 o 
   2   6   8       95.20       93.48     12.45 o 
   3   6   8       20.13       21.92      6.20 o 
   4   6   8       21.79       13.37      8.76 o 
   5   6   8       21.74       20.77      4.99 o 
   6   6   8       16.92       18.26     11.62 o 
  -6   7   8      101.98      122.17     27.17 o 
  -5   7   8       94.48       92.17     12.06 o 
  -4   7   8      203.14      225.28     25.81 o 
  -3   7   8      667.17      756.01     45.51 o 
  -2   7   8       57.76       59.60      9.61 o 
  -1   7   8      492.84      511.69     19.30 o 
   0   7   8     1002.82     1017.89     29.91 o 
   1   7   8      156.94      161.26     16.31 o 
   2   7   8      697.85      720.47     21.94 o 
   3   7   8      108.40       88.52     12.64 o 
   4   7   8      116.59      122.15     19.31 o 
   5   7   8      295.37      279.94     47.13 o 
   6   7   8        7.10       12.36      8.95 o 
  -5   8   8       11.92        9.50      8.16 o 
  -4   8   8       97.54      112.54     26.38 o 
  -3   8   8       43.93       45.28     11.21 o 
  -2   8   8      321.41      286.65     29.64 o 
  -1   8   8      155.51      164.42     14.22 o 
   0   8   8      186.30      179.48     19.20 o 
   1   8   8      144.54      160.99     19.17 o 
   2   8   8       50.38       39.43      8.14 o 
   3   8   8       19.45       21.37      7.99 o 
   4   8   8      108.50      114.61     43.45 o 
   5   8   8       21.31       39.66     14.76 o 
  -5   9   8       11.79       17.78      8.44 o 
  -4   9   8       60.09       59.90     11.64 o 
  -3   9   8      196.20      206.19     29.52 o 
  -2   9   8       13.82        9.06      6.41 o 
  -1   9   8      336.44      349.37     38.41 o 
   0   9   8        9.30       19.02      3.22 o 
   1   9   8      266.55      272.46     27.55 o 
   2   9   8      479.27      512.04     83.38 o 
   3   9   8       35.97       29.74      8.26 o 
   4   9   8       45.75       23.98      9.32 o 
   5   9   8       49.56       51.84     15.13 o 
  -4  10   8      127.68      124.96     17.73 o 
  -3  10   8        6.67       14.31      5.67 o 
  -2  10   8      294.45      285.16     38.83 o 
  -1  10   8      221.15      229.01     29.71 o 
   0  10   8       97.90       89.33      9.33 o 
   1  10   8      485.54      545.99     47.10 o 
   2  10   8       25.95       40.58      7.01 o 
   3  10   8      172.55      158.90     25.95 o 
   4  10   8       79.81       59.77     16.97 o 
  -3  11   8        3.51        7.31      8.30 o 
  -2  11   8        4.46        0.71      7.61 o 
  -1  11   8       17.73       20.07      7.31 o 
   0  11   8       23.95       24.14      5.17 o 
   1  11   8       35.94       25.47      9.39 o 
   2  11   8       74.06       43.95     16.83 o 
   3  11   8        6.40       23.52      9.22 o 
  -2  12   8      128.77      113.87     17.94 o 
  -1  12   8       40.03       20.28     11.76 o 
   0  12   8      128.58       68.45     37.64 o 
   1  12   8      206.17      165.85     24.23 o 
   2  12   8       29.83       24.72     16.33 o 
  -2 -12   9        6.37      -10.51     10.51 o 
  -1 -12   9        4.44        6.51      8.43 o 
   0 -12   9        6.73        5.65     26.79 o 
   1 -12   9        7.41       -2.86     10.24 o 
   2 -12   9        3.79        7.93      7.19 o 
  -3 -11   9      135.37      148.12     26.41 o 
  -2 -11   9      173.11      205.46     32.97 o 
  -1 -11   9      110.73      118.44     18.36 o 
   0 -11   9      358.26      317.26     49.61 o 
   1 -11   9       34.21       38.93     11.35 o 
   2 -11   9      100.92      113.02     16.56 o 
   3 -11   9       94.71       97.94     13.40 o 
  -4 -10   9       32.43       69.58     16.51 o 
  -3 -10   9       12.34       -7.37      7.95 o 
  -2 -10   9      146.30      143.58     34.64 o 
  -1 -10   9       32.48       30.77      9.13 o 
   0 -10   9       82.36       61.10     10.46 o 
   1 -10   9      208.72      182.41     24.94 o 
   2 -10   9        4.18        3.85      8.49 o 
   3 -10   9       35.94       20.39      7.19 o 
   4 -10   9       38.46       36.27      8.76 o 
  -5  -9   9       44.03       35.20      9.17 o 
  -4  -9   9        8.08       22.41      7.10 o 
  -3  -9   9      146.45      128.62     21.15 o 
  -2  -9   9       74.37       92.34     19.92 o 
  -1  -9   9       61.73       49.75      8.51 o 
   0  -9   9      412.50      404.25     22.92 o 
   1  -9   9      180.89      175.91     46.50 o 
   2  -9   9      129.59      118.22     15.62 o 
   3  -9   9      177.32      151.40     21.65 o 
   4  -9   9       15.36       24.42      7.43 o 
   5  -9   9       49.98       44.35     10.98 o 
  -5  -8   9       42.18       48.00     13.32 o 
  -4  -8   9      192.97      239.50     37.23 o 
  -3  -8   9       24.05       27.58      8.76 o 
  -2  -8   9      351.86      329.74     44.04 o 
  -1  -8   9      330.80      364.18     26.18 o 
   0  -8   9       70.16       84.47     12.80 o 
   1  -8   9      632.47      674.00     19.03 o 
   2  -8   9       52.90       45.22      6.60 o 
   3  -8   9      246.29      238.33     30.99 o 
   4  -8   9      285.06      259.75     38.63 o 
   5  -8   9       14.08       -5.63     13.65 o 
  -6  -7   9       10.85        4.32      7.26 o 
  -5  -7   9       10.71       13.79      6.29 o 
  -4  -7   9       96.33      119.50     17.14 o 
  -3  -7   9       69.12       92.20     11.94 o 
  -2  -7   9       15.93       11.40      8.99 o 
  -1  -7   9      152.15      153.42     21.70 o 
   0  -7   9      249.78      229.61     26.40 o 
   1  -7   9       41.33       48.98     17.20 o 
   2  -7   9       81.67       71.16     11.04 o 
   3  -7   9       49.61       41.83     11.96 o 
   4  -7   9       22.25       22.64      9.45 o 
   5  -7   9       22.00       12.94     11.94 o 
  -6  -6   9       62.17       75.03     14.48 o 
  -5  -6   9       64.12       74.70     10.79 o 
  -4  -6   9      939.14     1145.27     38.60 o 
  -3  -6   9       13.40       -2.49     12.36 o 
  -2  -6   9      603.21      605.81     26.41 o 
  -1  -6   9     1619.34     1647.06     52.31 o 
   0  -6   9       84.36       82.07      9.76 o 
   1  -6   9     1600.85     1605.17     93.50 o 
   2  -6   9      208.40      205.83     14.70 o 
   3  -6   9      343.99      352.60     34.92 o 
   4  -6   9      344.31      350.90     51.67 o 
   5  -6   9       28.00       46.56     20.02 o 
   6  -6   9      103.02      100.66     21.54 o 
  -6  -5   9       49.69       38.27      7.11 o 
  -5  -5   9       39.06       41.34     10.79 o 
  -4  -5   9      102.63      106.03     14.05 o 
  -3  -5   9      108.23       98.76     12.03 o 
  -2  -5   9       23.60       16.93      5.77 o 
  -1  -5   9      383.97      394.01     21.46 o 
   0  -5   9      362.34      390.60     12.83 o 
   1  -5   9      306.77      299.96     16.43 o 
   2  -5   9       30.36       35.77      7.39 o 
   3  -5   9       87.43       96.24     12.50 o 
   4  -5   9      134.04      147.24     23.80 o 
   5  -5   9      103.23      103.80     17.90 o 
   6  -5   9       20.79       19.65     14.02 o 
  -6  -4   9      131.41      132.08     25.79 o 
  -5  -4   9       79.84       83.17     13.04 o 
  -4  -4   9      364.08      344.58     24.11 o 
  -3  -4   9      157.22      151.10     14.68 o 
  -2  -4   9     1529.73     1587.14     54.61 o 
  -1  -4   9     4188.91     4347.13     80.95 o 
   0  -4   9      568.44      584.29     13.65 o 
   1  -4   9     2145.88     2171.83     54.25 o 
   2  -4   9      657.80      670.53     19.16 o 
   3  -4   9      102.93       83.74      9.16 o 
   4  -4   9      510.52      513.90     65.49 o 
   5  -4   9        6.45       17.51      5.63 o 
   6  -4   9      173.34      163.01     28.96 o 
  -7  -3   9       18.47       29.15     17.80 o 
  -6  -3   9       50.06       66.88     21.68 o 
  -5  -3   9      322.99      347.85     20.80 o 
  -4  -3   9       13.46        8.08      3.51 o 
  -3  -3   9     1477.57     1521.43     39.05 o 
  -2  -3   9      933.70      913.49     20.19 o 
  -1  -3   9     1342.18     1452.76     69.92 o 
   0  -3   9     1695.37     1640.10     39.23 o 
   1  -3   9        7.73        9.42      5.17 o 
   2  -3   9     1634.23     1721.88     87.94 o 
   3  -3   9      312.37      273.72     18.07 o 
   4  -3   9       28.93       18.73      7.61 o 
   5  -3   9      288.92      307.70     43.68 o 
   6  -3   9       30.99       25.30      8.76 o 
  -7  -2   9        3.72      -17.34     17.34 o 
  -6  -2   9       70.96       57.89     12.58 o 
  -5  -2   9      135.82      132.75     22.12 o 
  -4  -2   9       58.50       72.60      6.93 o 
  -3  -2   9       72.11       82.07      9.08 o 
  -2  -2   9     1309.73     1328.86     32.40 o 
  -1  -2   9      207.03      178.84     14.33 o 
   0  -2   9      431.87      484.08     21.33 o 
   1  -2   9     2714.15     2744.34     77.12 o 
   2  -2   9     1355.75     1361.03     39.77 o 
   3  -2   9       60.61       62.01      9.82 o 
   4  -2   9       29.61       32.52      5.53 o 
   5  -2   9        0.64        7.31     16.51 o 
   6  -2   9       61.18       52.53     10.49 o 
   7  -2   9       26.44       28.68      7.72 o 
  -7  -1   9        6.15       22.60     12.08 o 
  -6  -1   9      199.68      191.07     28.01 o 
  -5  -1   9      579.32      622.24     37.89 o 
  -4  -1   9       22.72       13.17      4.15 o 
  -3  -1   9     2502.98     2539.65     71.57 o 
  -2  -1   9     1674.71     1657.79     34.84 o 
  -1  -1   9     2179.16     2206.44     46.86 o 
   0  -1   9     2211.93     2154.36     56.90 o 
   1  -1   9      670.99      642.34     29.74 o 
   2  -1   9     4650.60     4691.38     87.19 o 
   3  -1   9     1269.31     1251.69     38.53 o 
   4  -1   9      187.36      178.94     20.78 o 
   5  -1   9      541.35      551.26     22.79 o 
   6  -1   9       57.21       51.99     11.81 o 
   7  -1   9       53.44       26.93     11.25 o 
  -7   0   9        0.39       -3.60     16.69 o 
  -6   0   9       41.01       34.51      6.50 o 
  -5   0   9       21.59       31.95     13.05 o 
  -4   0   9       29.80       20.93      7.68 o 
  -3   0   9      169.18      137.83     20.26 o 
  -2   0   9      382.37      379.23     42.19 o 
  -1   0   9      408.94      402.00     14.04 o 
   0   0   9       13.65       16.31      4.80 o 
   1   0   9       24.30       16.12      5.65 o 
   2   0   9       13.75       14.34      3.58 o 
   3   0   9        9.59       12.05      5.73 o 
   4   0   9       62.99       61.59      7.36 o 
   5   0   9       20.03       11.78      6.96 o 
   6   0   9       18.82       21.92     10.42 o 
   7   0   9        0.51       -6.92     13.10 o 
  -7   1   9        5.41       29.42     13.28 o 
  -6   1   9      218.30      191.25     28.23 o 
  -5   1   9      584.99      494.23     47.59 o 
  -4   1   9       30.05       27.25      4.69 o 
  -3   1   9     2531.05     2621.18     61.79 o 
  -2   1   9     1644.23     1668.06     34.34 o 
  -1   1   9     2220.77     2246.76     59.22 o 
   0   1   9     2216.90     2172.36     55.46 o 
   1   1   9      644.48      637.59     32.32 o 
   2   1   9     4602.75     4902.77    111.45 o 
   3   1   9     1246.38     1270.84     35.71 o 
   4   1   9      201.09      186.58     20.68 o 
   5   1   9      541.75      580.26     17.54 o 
   6   1   9       49.43       48.57      6.74 o 
   7   1   9       48.62       38.56     15.68 o 
  -7   2   9        6.51        7.38      9.04 o 
  -6   2   9       69.98       77.61     11.27 o 
  -5   2   9      132.37      132.16     15.63 o 
  -4   2   9       53.59       54.76      5.44 o 
  -3   2   9       68.46       62.63      7.09 o 
  -2   2   9     1338.52     1336.21     30.58 o 
  -1   2   9      222.83      228.52     15.04 o 
   0   2   9      467.79      494.23     13.70 o 
   1   2   9     2810.66     2879.04     73.62 o 
   2   2   9     1329.88     1359.92     30.03 o 
   3   2   9       48.60       56.82      9.32 o 
   4   2   9       18.04       21.74      5.92 o 
   5   2   9        1.13       11.69      4.09 o 
   6   2   9       64.80       68.37      9.44 o 
   7   2   9       20.67       21.77     13.56 o 
  -7   3   9       17.13       21.12      9.78 o 
  -6   3   9       48.82       60.04     10.14 o 
  -5   3   9      288.46      280.23     33.82 o 
  -4   3   9       21.01       19.36      7.60 o 
  -3   3   9     1496.51     1620.13     47.57 o 
  -2   3   9      959.53      964.50     23.02 o 
  -1   3   9     1314.60     1435.87     40.62 o 
   0   3   9     1617.23     1565.68     34.65 o 
   1   3   9       11.42       11.54      6.24 o 
   2   3   9     1597.84     1674.98     35.76 o 
   3   3   9      330.97      322.86     14.34 o 
   4   3   9       27.41       19.91      3.95 o 
   5   3   9      281.81      275.50     37.28 o 
   6   3   9       29.66       29.63      7.56 o 
  -6   4   9      122.68      124.43     18.00 o 
  -5   4   9       63.26       70.36     16.00 o 
  -4   4   9      360.09      395.85     36.36 o 
  -3   4   9      157.57      195.60     26.16 o 
  -2   4   9     1471.64     1543.30     51.96 o 
  -1   4   9     4228.54     4246.65    134.83 o 
   0   4   9      528.78      557.16     18.05 o 
   1   4   9     2256.60     2181.86     37.28 o 
   2   4   9      670.07      650.88     20.02 o 
   3   4   9       83.38       84.70     12.60 o 
   4   4   9      542.26      602.32     33.93 o 
   5   4   9        7.73       -0.69      3.40 o 
   6   4   9      178.89      128.88     21.18 o 
  -6   5   9       49.00       33.95     14.39 o 
  -5   5   9       36.76       43.43      7.84 o 
  -4   5   9       86.91      107.40     14.38 o 
  -3   5   9      126.99      123.62     31.60 o 
  -2   5   9       18.70       18.54      6.50 o 
  -1   5   9      398.35      405.68     14.22 o 
   0   5   9      353.77      339.30     13.62 o 
   1   5   9      300.57      297.78     15.46 o 
   2   5   9       31.68       45.05      6.34 o 
   3   5   9       91.45       94.97     13.97 o 
   4   5   9      134.79      136.93     21.48 o 
   5   5   9       93.24       76.44     25.83 o 
   6   5   9       22.34       23.58      8.41 o 
  -6   6   9       56.12       47.37     20.57 o 
  -5   6   9       57.35       48.07     13.38 o 
  -4   6   9      943.28     1102.90     72.41 o 
  -3   6   9        8.83       -5.35     11.25 o 
  -2   6   9      603.71      581.34     20.50 o 
  -1   6   9     1656.03     1642.18     63.33 o 
   0   6   9       83.40       78.08     10.08 o 
   1   6   9     1613.06     1675.28     34.72 o 
   2   6   9      192.45      219.42     29.94 o 
   3   6   9      317.10      338.11     24.00 o 
   4   6   9      343.97      387.71     51.86 o 
   5   6   9       29.87       24.96      9.78 o 
   6   6   9      101.93       88.46     32.38 o 
  -6   7   9        9.39        1.27      8.73 o 
  -5   7   9       11.93        6.90     10.28 o 
  -4   7   9       88.28       95.05     13.16 o 
  -3   7   9       78.26       85.63     13.84 o 
  -2   7   9       18.86       13.04      3.92 o 
  -1   7   9      142.40      160.94     19.79 o 
   0   7   9      223.72      209.31     21.56 o 
   1   7   9       34.31       37.95      3.39 o 
   2   7   9       94.05       90.71     14.60 o 
   3   7   9       39.17       39.10      6.81 o 
   4   7   9       22.34       14.61      5.81 o 
   5   7   9       18.61       29.63      6.88 o 
  -5   8   9       44.26       49.95     14.89 o 
  -4   8   9      195.82      202.22     37.46 o 
  -3   8   9       22.88       20.74      5.44 o 
  -2   8   9      347.39      320.48     45.11 o 
  -1   8   9      310.62      297.49     33.67 o 
   0   8   9       60.56       73.54     10.24 o 
   1   8   9      677.82      690.97     20.90 o 
   2   8   9       43.37       48.67      7.07 o 
   3   8   9      228.44      220.72     31.05 o 
   4   8   9      283.05      272.88     36.59 o 
   5   8   9       15.73       35.33     11.99 o 
  -5   9   9       40.51       31.56      9.47 o 
  -4   9   9        8.17       -1.46      6.34 o 
  -3   9   9      155.18      200.59     27.37 o 
  -2   9   9       85.89      112.05     14.44 o 
  -1   9   9       78.11       61.39      9.80 o 
   0   9   9      414.15      450.01     39.30 o 
   1   9   9      181.99      153.81     16.49 o 
   2   9   9      117.69      111.00     13.78 o 
   3   9   9      175.78      164.72     20.62 o 
   4   9   9       16.61       24.06      8.12 o 
   5   9   9       47.41       63.83     14.67 o 
  -4  10   9       26.11       32.74      6.64 o 
  -3  10   9       12.71       15.35      6.24 o 
  -2  10   9      139.75      138.47     22.42 o 
  -1  10   9       39.24       33.02      6.11 o 
   0  10   9       80.58       81.98      9.59 o 
   1  10   9      208.69      184.27     24.43 o 
   2  10   9        2.61       -7.68      7.68 o 
   3  10   9       28.32       21.13      6.22 o 
   4  10   9       45.91       31.08      8.49 o 
  -3  11   9      149.85      149.18     24.64 o 
  -2  11   9      158.29      163.89     25.14 o 
  -1  11   9      102.96       97.36     13.89 o 
   0  11   9      368.59      280.52     38.12 o 
   1  11   9       29.65       19.71      7.91 o 
   2  11   9       96.23      101.65     12.54 o 
   3  11   9      100.46       98.43     34.41 o 
  -2  12   9        5.45       19.71      5.61 o 
  -1  12   9        4.96        3.38      7.87 o 
   1  12   9        6.02        7.20      6.01 o 
   2  12   9        2.75        6.55     10.52 o 
  -2 -12  10       34.00       24.48      9.22 o 
  -1 -12  10      107.18      103.41     26.75 o 
   0 -12  10       22.30       33.02      8.99 o 
   1 -12  10       59.85       54.15     11.35 o 
  -3 -11  10       20.60       25.06      8.65 o 
  -2 -11  10        8.98       24.96      7.48 o 
  -1 -11  10        9.30        9.29     11.11 o 
   0 -11  10        6.60        4.78      8.21 o 
   1 -11  10       20.07        6.27      7.84 o 
   2 -11  10        4.21        3.96      3.87 o 
   3 -11  10       12.28       13.95      7.15 o 
  -4 -10  10       82.56      112.81     41.79 o 
  -3 -10  10      162.70      175.26     26.07 o 
  -2 -10  10       23.83        0.46      8.21 o 
  -1 -10  10      322.11      327.73     56.19 o 
   0 -10  10      117.03      123.42     21.82 o 
   1 -10  10       94.91       92.78     15.39 o 
   2 -10  10      274.02      258.43     38.25 o 
   3 -10  10       41.61       45.60     19.09 o 
   4 -10  10      115.25       93.00     11.07 o 
  -4  -9  10       10.65       23.99      6.44 o 
  -3  -9  10      186.93      190.36     25.83 o 
  -2  -9  10      215.48      261.18     32.76 o 
  -1  -9  10        2.68        2.53      7.79 o 
   0  -9  10      241.67      285.21     35.80 o 
   1  -9  10       32.41       24.52     14.53 o 
   2  -9  10      275.83      254.67     36.63 o 
   3  -9  10      158.96      159.82     24.71 o 
   4  -9  10        5.92        4.83     13.60 o 
  -5  -8  10       28.42       38.26      7.54 o 
  -4  -8  10       32.20       48.49     16.92 o 
  -2  -8  10       27.51       36.43      8.82 o 
  -1  -8  10      273.28      261.62     42.09 o 
   0  -8  10      141.68      153.21     18.58 o 
   1  -8  10      128.13      101.89     14.42 o 
   2  -8  10       51.63       67.04      8.58 o 
   3  -8  10       29.82       24.96      7.66 o 
   4  -8  10       80.27       52.79     14.02 o 
   5  -8  10       11.60        5.34      8.47 o 
  -5  -7  10      153.51      177.64     28.04 o 
  -4  -7  10       95.59       91.67     16.02 o 
  -3  -7  10      273.86      337.64     45.91 o 
  -2  -7  10      742.60      781.65     38.54 o 
  -1  -7  10      241.35      196.17     28.69 o 
   0  -7  10      686.45      696.48     19.20 o 
   1  -7  10      452.81      456.54     18.12 o 
   2  -7  10      320.25      305.57     35.61 o 
   3  -7  10      587.84      634.68     76.53 o 
   4  -7  10       60.36       60.82     10.53 o 
   5  -7  10      180.86      179.87     22.65 o 
  -6  -6  10       21.22       23.69     21.03 o 
  -5  -6  10       27.98       25.03      7.16 o 
  -4  -6  10        2.17       -9.96      9.96 o 
  -3  -6  10       48.27       51.27     12.52 o 
  -2  -6  10      541.17      576.75     17.44 o 
  -1  -6  10      346.33      320.88     16.17 o 
   0  -6  10       28.85       30.40      5.14 o 
   1  -6  10       35.11       44.20      5.80 o 
   2  -6  10        5.08       14.45     15.96 o 
   3  -6  10       25.14       38.83      6.23 o 
   4  -6  10       46.35       71.39     15.13 o 
   5  -6  10       45.42       64.19      7.91 o 
   6  -6  10       17.11       21.86     12.45 o 
  -6  -5  10       23.42       21.94     12.05 o 
  -5  -5  10      386.33      392.89     52.05 o 
  -4  -5  10       89.40      112.63     18.82 o 
  -3  -5  10      539.33      523.34     21.53 o 
  -2  -5  10     1492.06     1613.81     54.91 o 
  -1  -5  10      102.27       86.00     10.48 o 
   0  -5  10     1558.59     1692.17     44.38 o 
   1  -5  10      771.50      779.82     30.29 o 
   2  -5  10      244.11      214.26     33.31 o 
   3  -5  10      729.00      719.54     31.26 o 
   4  -5  10      105.27       82.26     17.20 o 
   5  -5  10      283.14      256.46     34.98 o 
   6  -5  10      102.98       80.90     20.66 o 
  -6  -4  10       41.33       44.14     10.52 o 
  -5  -4  10       37.08       39.45     13.28 o 
  -4  -4  10      482.49      469.72     16.26 o 
  -3  -4  10      126.34      109.29     21.37 o 
  -2  -4  10      210.61      216.76     37.09 o 
  -1  -4  10      988.30     1004.45     29.51 o 
   0  -4  10      101.83      106.56     10.93 o 
   1  -4  10      303.32      314.28     26.19 o 
   2  -4  10      264.70      261.16     36.62 o 
   3  -4  10       91.45      107.41     16.36 o 
   4  -4  10      423.54      377.30     27.31 o 
   5  -4  10       20.20        7.70     22.92 o 
   6  -4  10        9.18        8.58      5.90 o 
  -6  -3  10       64.91       54.69     11.48 o 
  -5  -3  10       54.62       86.62     15.13 o 
  -4  -3  10      107.81       96.09     11.43 o 
  -3  -3  10      674.48      709.48     24.32 o 
  -2  -3  10     1171.67     1172.16     39.60 o 
  -1  -3  10        4.22        1.57      2.98 o 
   0  -3  10     1606.62     1607.99     38.66 o 
   1  -3  10     1276.88     1393.55     37.64 o 
   2  -3  10      125.23      137.18     22.74 o 
   3  -3  10      918.65      949.37     65.98 o 
   4  -3  10       89.69      119.60     16.98 o 
   5  -3  10      177.02      181.57     19.39 o 
   6  -3  10       91.69       80.98     18.91 o 
  -7  -2  10       17.98       22.69     13.10 o 
  -6  -2  10      214.83      174.76     34.92 o 
  -5  -2  10        7.57        5.58      4.32 o 
  -4  -2  10      603.52      629.06     19.70 o 
  -3  -2  10      557.88      621.59     22.95 o 
  -2  -2  10      477.53      486.46     25.31 o 
  -1  -2  10     2679.51     2628.18     55.40 o 
   0  -2  10      759.60      728.01     22.59 o 
   1  -2  10     5132.12     5411.87    127.49 o 
   2  -2  10     2017.28     2022.48     52.08 o 
   3  -2  10       48.54       23.25     13.05 o 
   4  -2  10      624.05      678.06     28.34 o 
   5  -2  10      250.21      234.38     31.25 o 
   6  -2  10       58.25       40.24     13.65 o 
  -7  -1  10        3.89       29.61     12.36 o 
  -6  -1  10       88.90       58.48     11.90 o 
  -5  -1  10       61.24       63.72      9.01 o 
  -4  -1  10       97.43       87.33     14.06 o 
  -3  -1  10      241.78      241.28     15.99 o 
  -2  -1  10        3.70       -4.10      7.01 o 
  -1  -1  10      363.46      389.57     19.67 o 
   0  -1  10     1739.81     1842.25     51.25 o 
   1  -1  10      226.04      211.42     17.03 o 
   2  -1  10      194.53      198.33     25.38 o 
   3  -1  10       99.62       78.16     12.08 o 
   4  -1  10        2.50        5.59      3.31 o 
   5  -1  10       27.20       28.08     20.52 o 
   6  -1  10       50.26       58.02     19.74 o 
  -7   0  10       40.57       26.10     16.05 o 
  -6   0  10      404.70      409.84     52.21 o 
  -5   0  10        1.72        1.58      6.99 o 
  -4   0  10      347.58      394.27     47.94 o 
  -3   0  10      715.17      709.62     27.20 o 
  -2   0  10      987.84      988.58     25.86 o 
  -1   0  10     5078.08     5130.44    130.84 o 
   0   0  10      710.64      731.05     22.99 o 
   1   0  10     7857.24     8462.46    145.86 o 
   2   0  10     4021.01     4146.63     84.45 o 
   3   0  10        0.09        1.43      4.93 o 
   4   0  10      765.85      809.70     23.40 o 
   5   0  10      166.66      156.99     18.57 o 
   6   0  10      133.99      106.19     28.74 o 
   7   0  10       42.59       62.91     17.06 o 
  -7   1  10        5.12       -4.61      8.30 o 
  -6   1  10       80.73       76.50     13.18 o 
  -5   1  10       54.07       43.84      5.98 o 
  -4   1  10       93.65       80.77      9.42 o 
  -3   1  10      262.80      289.23     31.71 o 
  -2   1  10        9.87        8.60      3.46 o 
  -1   1  10      385.46      396.78     16.46 o 
   0   1  10     1732.85     1772.75     49.42 o 
   1   1  10      226.80      250.23     36.78 o 
   2   1  10      214.16      207.56     13.22 o 
   3   1  10       77.58       76.56     10.39 o 
   4   1  10        2.77       -2.12      3.40 o 
   5   1  10       24.54       22.84      4.29 o 
   6   1  10       45.31       43.92     14.16 o 
  -6   2  10      209.93      223.75     25.11 o 
  -5   2  10        5.02       10.63     10.38 o 
  -4   2  10      657.81      664.56     24.49 o 
  -3   2  10      508.41      524.66     15.47 o 
  -2   2  10      482.24      450.48     13.40 o 
  -1   2  10     2746.53     2663.82     69.79 o 
   0   2  10      726.96      686.05     16.89 o 
   1   2  10     5106.78     5389.41    101.63 o 
   2   2  10     1989.29     1896.66     44.69 o 
   3   2  10       53.21       47.97      5.95 o 
   4   2  10      632.69      663.24     24.43 o 
   5   2  10      220.28      194.42     23.15 o 
   6   2  10       55.75       52.00     18.03 o 
  -6   3  10       68.84       58.87      7.01 o 
  -5   3  10       50.18       58.51      8.62 o 
  -4   3  10      133.20      117.25     20.57 o 
  -3   3  10      714.52      703.87     34.36 o 
  -2   3  10     1129.27     1102.14     29.43 o 
  -1   3  10        6.98       13.79      3.98 o 
   0   3  10     1573.64     1539.24     38.60 o 
   1   3  10     1336.43     1450.45     49.55 o 
   2   3  10      163.41      171.19     17.54 o 
   3   3  10      903.38      854.54     33.74 o 
   4   3  10       75.92       97.05     10.50 o 
   5   3  10      193.55      165.48     23.33 o 
   6   3  10       86.34       67.71     36.53 o 
  -6   4  10       38.95       29.33      6.96 o 
  -5   4  10       33.07       33.79     11.53 o 
  -4   4  10      502.56      517.19     28.60 o 
  -3   4  10      118.02      131.18     18.91 o 
  -2   4  10      202.94      205.57     24.67 o 
  -1   4  10     1007.26      986.58     46.37 o 
   0   4  10      111.98      110.56     22.05 o 
   1   4  10      278.67      331.24     39.15 o 
   2   4  10      266.13      262.46     26.57 o 
   3   4  10       92.85       94.94      7.78 o 
   4   4  10      404.90      425.45     46.81 o 
   5   4  10       22.69       17.79      6.58 o 
   6   4  10       12.26       11.88      8.53 o 
  -6   5  10       27.68       46.27     10.80 o 
  -5   5  10      365.85      372.05     38.00 o 
  -4   5  10       96.75      118.64     18.63 o 
  -3   5  10      521.44      549.56     29.03 o 
  -2   5  10     1531.01     1539.04     41.95 o 
  -1   5  10       93.43       66.91     17.85 o 
   0   5  10     1504.75     1538.13     41.20 o 
   1   5  10      761.79      737.72     17.17 o 
   2   5  10      253.02      235.88     25.66 o 
   3   5  10      695.91      776.95     44.31 o 
   4   5  10      120.15      103.45     11.32 o 
   5   5  10      309.19      274.22     43.84 o 
   6   5  10      107.48       93.46     16.26 o 
  -6   6  10       21.01       33.58      7.99 o 
  -5   6  10       31.35       41.76      8.64 o 
  -4   6  10        2.09        8.03      5.59 o 
  -3   6  10       48.81       50.48      7.00 o 
  -2   6  10      504.36      503.80     17.91 o 
  -1   6  10      337.67      327.08     46.21 o 
   0   6  10       22.00       21.65      3.49 o 
   1   6  10       31.71       32.24      4.35 o 
   2   6  10        3.96        5.23      7.92 o 
   3   6  10       26.94       30.81      5.05 o 
   4   6  10       45.23       40.16      8.10 o 
   5   6  10       45.93       59.51      9.88 o 
   6   6  10       17.00        8.36      5.48 o 
  -5   7  10      153.26      171.52     23.62 o 
  -4   7  10      102.50       96.29     12.52 o 
  -3   7  10      295.51      333.37     42.26 o 
  -2   7  10      718.79      736.30     17.67 o 
  -1   7  10      252.60      231.10     28.72 o 
   0   7  10      650.38      686.65     21.42 o 
   1   7  10      474.35      491.40     16.65 o 
   2   7  10      322.45      329.26     47.28 o 
   3   7  10      534.62      538.85     20.05 o 
   4   7  10       61.62       64.85     11.85 o 
   5   7  10      177.69      148.57     31.30 o 
  -5   8  10       25.21       28.16     16.56 o 
  -4   8  10       31.63       11.53     19.19 o 
  -3   8  10       53.67       44.87     17.62 o 
  -2   8  10       32.60       43.40     16.46 o 
  -1   8  10      308.14      300.55     33.71 o 
   0   8  10      135.15      144.28     29.80 o 
   1   8  10      137.52      119.42     13.10 o 
   2   8  10       38.89       44.69      9.69 o 
   3   8  10       31.43       24.20      8.41 o 
   4   8  10       74.90       71.86     12.10 o 
   5   8  10       11.81       14.94     10.61 o 
  -4   9  10       11.85        8.20     18.45 o 
  -3   9  10      192.79      183.69     23.10 o 
  -2   9  10      202.80      218.83     32.88 o 
  -1   9  10        4.28        7.49      3.08 o 
   0   9  10      235.81      235.62     27.28 o 
   1   9  10       44.58       43.05      7.84 o 
   2   9  10      265.57      229.83     41.00 o 
   3   9  10      171.28      133.77     24.17 o 
   4   9  10        6.86       13.00     11.58 o 
  -4  10  10       86.43      104.79     28.32 o 
  -3  10  10      158.34      145.00     27.77 o 
  -2  10  10       27.45       29.38     12.45 o 
  -1  10  10      331.75      303.76     40.18 o 
   0  10  10      115.67      114.20     14.49 o 
   1  10  10       82.64       85.87     11.33 o 
   2  10  10      305.23      274.82     40.91 o 
   3  10  10       41.57       34.02     12.59 o 
   4  10  10      106.10      100.27     16.97 o 
  -3  11  10       23.68       33.56      8.33 o 
  -2  11  10       11.72       -1.36      6.13 o 
  -1  11  10       10.84        6.68      7.84 o 
   0  11  10        6.93        6.90      4.15 o 
   1  11  10       16.18       13.77      6.42 o 
   2  11  10        2.61        2.21      8.16 o 
   3  11  10       13.03       19.28     13.56 o 
  -2  12  10       31.13       28.82      7.95 o 
  -1  12  10      112.70      119.37     24.08 o 
   1  12  10       67.23       65.52     12.82 o 
  -1 -12  11        0.93       13.42     21.49 o 
   0 -12  11        1.86       -8.39     14.39 o 
  -3 -11  11        3.26        3.64     10.42 o 
  -2 -11  11      176.88      189.85     50.46 o 
  -1 -11  11       73.19       98.14     14.33 o 
   0 -11  11       83.70       61.94     12.73 o 
   1 -11  11      198.64      193.73     37.55 o 
   2 -11  11       19.01       29.61     10.70 o 
   3 -11  11       86.78       72.13     17.16 o 
  -4 -10  11       29.20       52.12     15.03 o 
  -3 -10  11       32.48       26.09      7.61 o 
  -2 -10  11       27.88       29.56      8.39 o 
  -1 -10  11       83.03       94.55     27.21 o 
   0 -10  11       50.79       44.52     13.24 o 
   1 -10  11       84.18       65.82     12.50 o 
   2 -10  11       65.38       63.00     11.02 o 
   3 -10  11        4.88       -1.68      8.71 o 
  -4  -9  11      101.32      102.79     17.78 o 
  -3  -9  11        9.56       -1.01      6.55 o 
  -2  -9  11      269.49      284.48     39.19 o 
  -1  -9  11       45.77       45.93      7.73 o 
   0  -9  11       32.01       42.01      7.55 o 
   1  -9  11      273.13      240.38     36.91 o 
   2  -9  11       31.18       28.64      6.41 o 
   3  -9  11      278.87      286.06     43.51 o 
   4  -9  11       43.13       30.35     15.27 o 
  -5  -8  11        5.55       12.26      8.63 o 
  -4  -8  11      100.57      114.31     14.12 o 
  -3  -8  11      474.82      640.95     74.93 o 
  -2  -8  11      105.97       85.55     28.92 o 
  -1  -8  11      150.71      161.71     25.42 o 
   0  -8  11      324.66      322.91     26.59 o 
   1  -8  11      204.89      212.52     26.26 o 
   2  -8  11      672.29      700.18     72.59 o 
   3  -8  11       24.63       17.88      6.33 o 
   4  -8  11      196.03      191.89     24.58 o 
   5  -8  11       85.44       51.59     11.90 o 
  -5  -7  11       23.67       33.05      8.68 o 
  -4  -7  11       21.27       62.63     13.56 o 
  -3  -7  11       92.90      126.57     34.59 o 
  -2  -7  11       69.53       37.67     11.90 o 
  -1  -7  11       17.98       15.48      4.89 o 
   0  -7  11      209.46      215.69     23.19 o 
   1  -7  11       79.54       70.46     10.54 o 
   2  -7  11        5.85        0.70      3.90 o 
   3  -7  11       58.35       57.56      8.84 o 
   4  -7  11       21.22       13.45      6.32 o 
   5  -7  11        1.23       -3.30     14.90 o 
  -6  -6  11      118.26      162.53     34.41 o 
  -5  -6  11       68.43       63.26     11.72 o 
  -4  -6  11      146.02      178.20     21.43 o 
  -3  -6  11      873.89      972.72     34.42 o 
  -2  -6  11      490.90      546.54     34.20 o 
  -1  -6  11      485.67      487.69     25.87 o 
   0  -6  11      894.26      960.46     31.70 o 
   1  -6  11      243.08      248.86     33.53 o 
   2  -6  11      947.13      990.36     25.49 o 
   3  -6  11      113.55      132.88     17.45 o 
   4  -6  11      417.90      424.65     61.55 o 
   5  -6  11      240.59      226.61     34.17 o 
  -6  -5  11       40.80       26.50      9.26 o 
  -5  -5  11       96.79       90.58     17.43 o 
  -4  -5  11       98.80      123.60     19.20 o 
  -3  -5  11       68.35       81.66     10.37 o 
  -2  -5  11      258.34      268.87     41.75 o 
  -1  -5  11       94.73       83.38      8.33 o 
   0  -5  11       87.97       93.88      9.95 o 
   1  -5  11       62.39       79.60      9.28 o 
   2  -5  11       52.72       57.29      8.72 o 
   3  -5  11       85.54       91.15     13.38 o 
   4  -5  11       25.99       35.39      8.30 o 
   5  -5  11       35.25       15.33      7.61 o 
   6  -5  11       21.42       28.24      6.89 o 
  -6  -4  11      133.12      137.44     19.54 o 
  -5  -4  11      109.26       95.75     15.18 o 
  -4  -4  11      207.58      236.31     16.10 o 
  -3  -4  11      208.52      219.55     23.14 o 
  -2  -4  11       62.13       68.08     11.12 o 
  -1  -4  11     1209.59     1257.31     35.23 o 
   0  -4  11     1312.33     1307.56     33.43 o 
   1  -4  11      476.38      470.19     25.99 o 
   2  -4  11     1084.30     1110.66     37.65 o 
   3  -4  11      198.05      184.98     38.84 o 
   4  -4  11      162.04      178.21     22.28 o 
   5  -4  11      387.47      392.90     60.84 o 
   6  -4  11        0.77        6.45      9.32 o 
  -6  -3  11       39.49       10.15      7.47 o 
  -5  -3  11      193.91      193.58     30.63 o 
  -4  -3  11      141.44      158.40     21.85 o 
  -3  -3  11      156.08      166.60     17.51 o 
  -2  -3  11     1295.09     1281.60     32.57 o 
  -1  -3  11      701.75      767.16     35.03 o 
   0  -3  11     1544.43     1597.83     34.61 o 
   1  -3  11      589.47      598.00     20.94 o 
   2  -3  11       16.50       28.38      6.74 o 
   3  -3  11      647.18      623.58     68.08 o 
   4  -3  11      271.24      299.62     36.82 o 
   5  -3  11       36.64       33.21     10.15 o 
   6  -3  11      106.27      108.20     17.15 o 
  -6  -2  11       29.48       37.91      8.21 o 
  -5  -2  11      123.87      109.81     12.53 o 
  -4  -2  11      128.58      151.96     17.65 o 
  -3  -2  11       55.56       50.10     27.49 o 
  -2  -2  11      132.76      133.53      9.49 o 
  -1  -2  11     1560.61     1532.59     33.01 o 
   0  -2  11      130.26      129.94     19.27 o 
   1  -2  11      909.71     1002.57     28.98 o 
   2  -2  11     1552.39     1643.24     62.09 o 
   3  -2  11      345.34      359.84     39.68 o 
   4  -2  11       91.78       89.48     17.65 o 
   5  -2  11       64.47       50.61     14.90 o 
   6  -2  11        3.15        6.33      6.92 o 
  -6  -1  11        4.60      -10.61     17.99 o 
  -5  -1  11      157.95      170.57     13.55 o 
  -4  -1  11      541.94      541.66     15.04 o 
  -3  -1  11      214.51      192.35     23.36 o 
  -2  -1  11     2778.96     2967.02     84.61 o 
  -1  -1  11      838.35      833.00     21.23 o 
   0  -1  11     3531.83     3565.88     86.86 o 
   1  -1  11     4940.13     5277.68    196.06 o 
   2  -1  11      124.42      134.26     21.64 o 
   3  -1  11     1559.75     1671.48     55.56 o 
   4  -1  11      471.66      465.06     60.25 o 
   5  -1  11      185.15      179.18     25.15 o 
   6  -1  11      169.19      154.76     24.39 o 
  -6   0  11        5.81        9.72      7.52 o 
  -5   0  11      104.44      136.00     19.10 o 
  -4   0  11       75.72       78.13     10.89 o 
  -3   0  11      118.08      142.24     20.27 o 
  -2   0  11      255.62      243.44     23.76 o 
  -1   0  11       11.33        6.04      5.81 o 
   0   0  11      394.59      407.92     14.29 o 
   1   0  11       16.19        6.35      6.24 o 
   2   0  11       22.33       20.65      3.59 o 
   3   0  11        7.59       11.02      4.15 o 
   4   0  11        9.39        6.21      2.16 o 
   5   0  11        0.06       -8.39      8.39 o 
   6   0  11       36.13       25.48      6.08 o 
  -6   1  11        3.42      -15.31     15.31 o 
  -5   1  11      205.40      176.76     25.16 o 
  -4   1  11      520.91      498.02     20.60 o 
  -3   1  11      211.97      208.18     23.34 o 
  -2   1  11     2839.41     2938.46     54.36 o 
  -1   1  11      843.59      902.38     31.41 o 
   0   1  11     3662.76     3673.66    157.88 o 
   1   1  11     4754.86     5161.14    119.87 o 
   2   1  11      122.80      131.79     12.02 o 
   3   1  11     1521.97     1560.46     38.70 o 
   4   1  11      445.13      435.73     21.90 o 
   5   1  11      196.88      184.25     15.11 o 
   6   1  11      161.90      130.42     23.27 o 
  -6   2  11       36.38       23.08      6.49 o 
  -5   2  11      134.20      118.55     14.74 o 
  -4   2  11      149.43      154.55     24.28 o 
  -3   2  11       35.19       34.58      9.76 o 
  -2   2  11      123.41      123.24     14.79 o 
  -1   2  11     1542.85     1540.43     52.57 o 
   0   2  11      137.17      118.06     12.81 o 
   1   2  11      974.45     1077.94     32.24 o 
   2   2  11     1557.84     1590.77     54.11 o 
   3   2  11      314.76      257.00     30.45 o 
   4   2  11       89.47       82.21     11.81 o 
   5   2  11       64.37       68.05      8.64 o 
   6   2  11        2.94       -1.94     12.64 o 
  -6   3  11       36.99       39.60     11.62 o 
  -5   3  11      211.96      214.61     31.59 o 
  -4   3  11      126.76      150.19     21.82 o 
  -3   3  11      158.73      163.10     20.78 o 
  -2   3  11     1351.55     1285.38     33.44 o 
  -1   3  11      721.18      746.88     24.36 o 
   0   3  11     1520.53     1471.71     31.70 o 
   1   3  11      536.25      478.82     18.28 o 
   2   3  11       18.09       17.07      5.72 o 
   3   3  11      677.03      660.01     27.21 o 
   4   3  11      260.81      253.22     27.51 o 
   5   3  11       36.89       36.44      6.19 o 
   6   3  11      110.08       95.38     19.93 o 
  -6   4  11      130.14      130.22     18.04 o 
  -5   4  11      112.86      118.72     19.38 o 
  -4   4  11      175.56      190.65     26.45 o 
  -3   4  11      189.70      220.96     16.10 o 
  -2   4  11       72.40       67.07      6.52 o 
  -1   4  11     1145.96     1136.61     41.06 o 
   0   4  11     1344.59     1377.58     34.90 o 
   1   4  11      495.99      484.60     26.80 o 
   2   4  11     1095.60     1143.46     33.85 o 
   3   4  11      199.19      199.37     26.07 o 
   4   4  11      177.38      172.59     16.40 o 
   5   4  11      409.05      399.72     58.11 o 
   6   4  11        0.74        0.74      5.81 o 
  -6   5  11       42.06       23.83      8.07 o 
  -5   5  11       99.28      104.58     13.26 o 
  -4   5  11      101.99       78.85     19.93 o 
  -3   5  11       52.56       47.52      9.18 o 
  -2   5  11      283.31      314.91     23.50 o 
  -1   5  11       81.22       88.73     11.55 o 
   0   5  11       83.21       84.79      9.37 o 
   1   5  11       53.21       42.85      7.27 o 
   2   5  11       48.12       50.28      6.78 o 
   3   5  11       86.96       97.03     11.59 o 
   4   5  11       26.61       17.72      5.17 o 
   5   5  11       36.00       24.11      6.50 o 
   6   5  11       21.42        6.27      9.13 o 
  -6   6  11      128.15      140.64     23.53 o 
  -5   6  11       71.26       75.80     19.65 o 
  -4   6  11      136.22      153.96     19.82 o 
  -3   6  11      884.67      966.55     24.08 o 
  -2   6  11      481.24      457.51     41.08 o 
  -1   6  11      404.25      364.79     75.30 o 
   0   6  11      922.15      930.38     27.91 o 
   1   6  11      260.49      247.27     17.68 o 
   2   6  11      947.71     1009.83     18.09 o 
   3   6  11      106.16      119.12     16.23 o 
   4   6  11      402.70      427.66     26.41 o 
   5   6  11      249.56      215.91     27.96 o 
  -5   7  11       22.07       35.35      6.85 o 
  -4   7  11       19.96       22.48     12.68 o 
  -3   7  11       85.08      107.69     11.72 o 
  -2   7  11       85.55       68.94      7.05 o 
  -1   7  11       13.05        6.18      4.67 o 
   0   7  11      195.40      192.20     21.53 o 
   1   7  11       68.78       66.73     11.27 o 
   2   7  11        7.60        2.62      4.69 o 
   3   7  11       68.78       68.21      7.56 o 
   4   7  11       16.90        9.64     11.21 o 
   5   7  11        1.34        5.31     10.33 o 
  -5   8  11        3.20        1.03     10.93 o 
  -4   8  11       98.15       95.84     14.94 o 
  -3   8  11      469.05      469.67     64.70 o 
  -2   8  11      105.10       81.34     17.20 o 
  -1   8  11      141.74      148.52     16.87 o 
   0   8  11      339.17      350.76     48.03 o 
   1   8  11      205.28      198.32     20.05 o 
   2   8  11      661.84      692.15     31.47 o 
   3   8  11       18.43       10.87     10.56 o 
   4   8  11      179.14      157.80     24.59 o 
   5   8  11       88.41       92.06     16.70 o 
  -4   9  11       97.30      117.33     15.81 o 
  -3   9  11       13.69        2.04     12.68 o 
  -2   9  11      283.98      275.91     37.31 o 
  -1   9  11       47.74       49.29      9.64 o 
   0   9  11       37.09       38.75     10.84 o 
   1   9  11      286.43      299.06     33.85 o 
   2   9  11       33.76       23.68      6.60 o 
   3   9  11      269.23      238.75     41.64 o 
   4   9  11       44.42       37.29      9.29 o 
  -4  10  11       36.13       28.08     11.07 o 
  -3  10  11       30.07       31.74      8.39 o 
  -2  10  11       27.23       18.10      5.21 o 
  -1  10  11       81.44       95.67     11.80 o 
   0  10  11       57.33       52.89      9.45 o 
   1  10  11       87.69       81.06     11.37 o 
   2  10  11       69.94       73.75     11.35 o 
   3  10  11        3.78        1.79     11.62 o 
  -3  11  11        3.23        8.41      6.52 o 
  -2  11  11      185.08      162.74     23.15 o 
  -1  11  11       71.59       68.90     13.41 o 
   0  11  11       86.01       68.19     10.89 o 
   1  11  11      215.78      242.56     40.69 o 
   2  11  11       17.72       22.70      7.65 o 
   3  11  11       77.03       46.86     16.51 o 
  -1  12  11        0.65       -8.67     10.98 o 
   0  12  11        0.82       10.42     11.62 o 
   1  12  11        4.46        4.73     11.48 o 
  -2 -11  12       41.62       41.14     16.80 o 
  -1 -11  12       48.17       49.29     11.65 o 
   0 -11  12       10.86       -4.24     13.19 o 
   1 -11  12       12.19       11.25     12.27 o 
   2 -11  12       32.79       44.74     12.08 o 
  -3 -10  12      164.33      164.54     35.29 o 
  -2 -10  12      158.12      178.49     28.04 o 
  -1 -10  12       58.80       62.08     17.34 o 
   0 -10  12      185.06      167.90     29.87 o 
   1 -10  12       23.44       29.70     14.20 o 
   2 -10  12      159.93      149.14     18.54 o 
   3 -10  12       63.20       44.56      7.35 o 
  -4  -9  12       83.20       89.35     14.99 o 
  -3  -9  12       29.87       21.22     16.70 o 
  -2  -9  12      240.32      280.76     35.57 o 
  -1  -9  12       81.42       72.61     16.51 o 
   0  -9  12       20.03       17.15      5.15 o 
   1  -9  12      424.54      396.97     51.91 o 
   2  -9  12        5.88        7.96      4.32 o 
   3  -9  12       80.53       70.90     23.11 o 
   4  -9  12       52.41       49.16     10.77 o 
  -5  -8  12       33.31       49.67     22.60 o 
  -4  -8  12       48.59       28.59     17.06 o 
  -3  -8  12       40.67       36.84      8.12 o 
  -2  -8  12       62.71       41.88     11.90 o 
  -1  -8  12       51.58       38.74      8.06 o 
   0  -8  12      224.24      215.13     27.57 o 
   1  -8  12       63.14       62.88     10.42 o 
   2  -8  12      145.32      149.54     20.38 o 
   3  -8  12       50.30       58.92     12.69 o 
   4  -8  12        0.40       16.24      7.38 o 
  -5  -7  12       49.54       36.47      8.69 o 
  -4  -7  12      244.79      273.68     41.28 o 
  -3  -7  12      106.76       68.06     12.87 o 
  -2  -7  12      145.20      153.41     21.86 o 
  -1  -7  12      721.22      751.31     69.51 o 
   0  -7  12      285.61      270.50     30.95 o 
   1  -7  12     1085.34     1164.65     47.28 o 
   2  -7  12      187.61      180.15     25.52 o 
   3  -7  12      272.55      290.41     33.49 o 
   4  -7  12      411.68      375.50     61.02 o 
   5  -7  12       12.09       15.10      7.59 o 
  -5  -6  12       42.26       30.07     15.13 o 
  -4  -6  12       46.79       33.74      7.07 o 
  -3  -6  12       13.73       14.94      4.62 o 
  -2  -6  12       30.98       27.00      7.46 o 
  -1  -6  12      247.23      252.29     33.63 o 
   0  -6  12      234.26      218.62     24.01 o 
   1  -6  12       43.98       57.25     12.08 o 
   2  -6  12       36.67       39.94      8.10 o 
   3  -6  12       20.51       28.33     10.52 o 
   4  -6  12       23.57        1.57      8.02 o 
   5  -6  12        7.86       10.28      7.73 o 
  -6  -5  12       58.50       61.36     10.92 o 
  -5  -5  12       44.09       58.16     17.39 o 
  -4  -5  12      443.09      496.57     57.64 o 
  -3  -5  12       83.10       77.23      7.99 o 
  -2  -5  12      425.64      490.39     20.02 o 
  -1  -5  12      601.55      591.06     23.36 o 
   0  -5  12      127.04      113.76     12.76 o 
   1  -5  12      873.06      980.42     39.61 o 
   2  -5  12      612.86      656.60     38.59 o 
   3  -5  12      363.00      396.87     46.35 o 
   4  -5  12      631.22      654.96     84.71 o 
   5  -5  12       22.88       21.97      9.39 o 
   6  -5  12       75.84       86.00     15.28 o 
  -6  -4  12       72.45       73.52     20.94 o 
  -5  -4  12       80.68       82.21     12.49 o 
  -4  -4  12      119.48       98.05     11.16 o 
  -3  -4  12      283.95      301.09     31.03 o 
  -2  -4  12      159.31      183.61     24.40 o 
  -1  -4  12      169.25      158.73     18.80 o 
   0  -4  12      233.65      254.02     25.57 o 
   1  -4  12        2.79        4.13      4.34 o 
   2  -4  12       32.30       36.53      8.52 o 
   3  -4  12      168.00      184.88     39.85 o 
   4  -4  12      105.45      101.53     11.45 o 
   5  -4  12      147.70      121.81     15.06 o 
   6  -4  12        7.00       40.49      8.49 o 
  -6  -3  12      115.39       98.93     31.36 o 
  -5  -3  12       39.84       42.16      8.97 o 
  -4  -3  12       29.68       24.13      6.27 o 
  -3  -3  12       97.09       73.30      9.17 o 
  -2  -3  12     1109.99     1143.25     47.50 o 
  -1  -3  12     1059.30     1110.88     29.08 o 
   0  -3  12       97.39       98.58     10.11 o 
   1  -3  12     1269.17     1344.89     58.66 o 
   2  -3  12      185.61      188.45     24.62 o 
   3  -3  12       79.33       94.83     11.91 o 
   4  -3  12      564.58      581.83     34.21 o 
   5  -3  12       19.97       36.29      7.61 o 
   6  -3  12       85.58       62.94     22.14 o 
  -6  -2  12       31.37       39.47      7.55 o 
  -5  -2  12      310.22      278.21     32.76 o 
  -4  -2  12       45.51       42.94      7.22 o 
  -3  -2  12     1186.01     1280.64     45.98 o 
  -2  -2  12      130.54      130.68     15.23 o 
  -1  -2  12      167.71      158.45     17.90 o 
   0  -2  12     1279.03     1365.49     40.93 o 
   1  -2  12      320.73      351.36     23.98 o 
   2  -2  12     1793.92     1862.32     69.44 o 
   3  -2  12      787.91      759.78     61.44 o 
   4  -2  12      113.21      127.34     15.80 o 
   5  -2  12      327.61      328.46     36.58 o 
   6  -2  12       15.68        9.99      8.95 o 
  -6  -1  12       21.12       -2.77     18.63 o 
  -5  -1  12      120.16      119.51     16.24 o 
  -4  -1  12       19.96       16.54      3.12 o 
  -3  -1  12      128.93      130.20     17.61 o 
  -2  -1  12      308.28      282.46     22.71 o 
  -1  -1  12      155.48      170.27     21.17 o 
   0  -1  12      273.55      262.57     15.38 o 
   1  -1  12     1064.52     1058.22     28.22 o 
   2  -1  12      151.80      167.23     16.89 o 
   3  -1  12       11.89       18.38     11.44 o 
   4  -1  12        1.52       -2.40     11.81 o 
   5  -1  12        6.39       18.89      6.16 o 
   6  -1  12       11.90       11.52      5.16 o 
  -6   0  12      142.94      136.77     17.68 o 
  -5   0  12      486.49      552.90     48.13 o 
  -4   0  12        2.79       18.51      6.78 o 
  -3   0  12      655.85      743.34     45.05 o 
  -2   0  12      407.68      427.86     22.23 o 
  -1   0  12      622.93      507.24     36.10 o 
   0   0  12     5374.47     5817.28     58.05 o 
   1   0  12       28.66       27.59      3.41 o 
   2   0  12     2509.23     2633.88    235.80 o 
   3   0  12      700.59      749.29     31.46 o 
   4   0  12        6.29       10.84      7.73 o 
   5   0  12      677.78      706.93     29.70 o 
   6   0  12       10.84       20.99      6.27 o 
  -6   1  12       24.29       26.80      5.21 o 
  -5   1  12      117.59       98.44     30.76 o 
  -4   1  12       13.09       10.11     10.31 o 
  -3   1  12      125.93      120.30     11.79 o 
  -2   1  12      313.92      337.35     19.97 o 
  -1   1  12      136.77      118.42     15.77 o 
   0   1  12      298.96      299.90     12.00 o 
   1   1  12     1092.60     1151.95     35.62 o 
   2   1  12      136.07      149.98     12.92 o 
   3   1  12       13.86       11.67      7.73 o 
   4   1  12        3.08        5.23      2.99 o 
   5   1  12        5.94       20.26     10.56 o 
   6   1  12       14.24       30.88      8.16 o 
  -6   2  12       33.66       32.02      6.51 o 
  -5   2  12      319.82      309.39     32.32 o 
  -4   2  12       45.80       36.02      7.74 o 
  -3   2  12     1226.61     1305.92     33.61 o 
  -2   2  12      135.63      132.17     15.34 o 
  -1   2  12      176.73      192.58     25.36 o 
   0   2  12     1211.00     1206.68     27.69 o 
   1   2  12      300.66      358.96     49.56 o 
   2   2  12     1810.39     1834.49     55.45 o 
   3   2  12      801.75      776.56     24.63 o 
   4   2  12      126.94      111.37     14.90 o 
   5   2  12      299.96      306.65     40.04 o 
   6   2  12       15.00       25.83     13.37 o 
  -6   3  12      107.33      106.56     17.31 o 
  -5   3  12       37.05       61.74     14.34 o 
  -4   3  12       11.23       19.39      7.45 o 
  -3   3  12      115.89      100.63     14.20 o 
  -2   3  12     1166.68     1126.45     32.92 o 
  -1   3  12      983.14      965.09     31.36 o 
   0   3  12      108.56       86.87     10.21 o 
   1   3  12     1292.25     1305.12     43.02 o 
   2   3  12      185.71      195.23     14.85 o 
   3   3  12       95.35       90.86     10.70 o 
   4   3  12      562.72      566.60     31.76 o 
   5   3  12       18.12       17.76      5.97 o 
   6   3  12       75.81       80.62     21.22 o 
  -6   4  12       70.38       75.75     13.14 o 
  -5   4  12       80.77       75.23     11.71 o 
  -4   4  12      130.37      106.83     14.58 o 
  -3   4  12      304.05      326.19     46.73 o 
  -2   4  12      167.98      193.39     20.26 o 
  -1   4  12      158.76      169.18     22.84 o 
   0   4  12      233.16      213.02     13.58 o 
   1   4  12        3.73        4.01      4.24 o 
   2   4  12       58.39       76.01      9.90 o 
   3   4  12      183.07      172.95     19.02 o 
   4   4  12      104.36       95.64     10.56 o 
   5   4  12      142.83      117.83     21.99 o 
   6   4  12        7.87       12.45      8.21 o 
  -6   5  12       57.65       49.21      9.27 o 
  -5   5  12       40.94       44.99     13.30 o 
  -4   5  12      416.25      434.76     68.68 o 
  -3   5  12       72.70       86.05     12.31 o 
  -2   5  12      405.08      418.76     20.02 o 
  -1   5  12      650.45      649.74     26.96 o 
   0   5  12      125.08      102.33     24.17 o 
   1   5  12      913.44      957.24     39.87 o 
   2   5  12      593.05      577.51     42.09 o 
   3   5  12      355.00      347.64     21.13 o 
   4   5  12      647.75      721.63     64.84 o 
   5   5  12       25.05       22.06      7.78 o 
   6   5  12       78.37       75.18     19.74 o 
  -5   6  12       39.53       35.52      9.95 o 
  -4   6  12       52.85       47.64      9.54 o 
  -3   6  12       14.01       10.90      5.01 o 
  -2   6  12       27.53       25.87      4.09 o 
  -1   6  12      230.23      261.68     37.25 o 
   0   6  12      223.74      191.44     19.28 o 
   1   6  12       40.78       41.20      5.71 o 
   2   6  12       34.29       28.36      4.58 o 
   3   6  12       22.62       24.78      6.36 o 
   4   6  12       23.77       17.67      4.22 o 
   5   6  12        7.70        8.21      4.35 o 
  -5   7  12       53.64       55.17     11.60 o 
  -4   7  12      241.12      234.99     28.08 o 
  -3   7  12       99.90       82.78     13.51 o 
  -2   7  12      172.48      191.21     33.76 o 
  -1   7  12      692.60      666.97     40.37 o 
   0   7  12      304.09      252.49     27.87 o 
   1   7  12     1074.55     1195.56     26.67 o 
   2   7  12      174.94      148.68     22.27 o 
   3   7  12      259.14      217.85     30.58 o 
   4   7  12      396.15      378.05     44.26 o 
   5   7  12       12.66        5.47      9.36 o 
  -5   8  12       38.32       57.14     11.50 o 
  -4   8  12       48.34       45.58     16.23 o 
  -3   8  12       38.76       48.78      7.22 o 
  -2   8  12       69.62       74.53     13.84 o 
  -1   8  12       41.88       39.19      7.06 o 
   0   8  12      230.83      212.33     26.05 o 
   1   8  12       63.93       70.01      7.59 o 
   2   8  12      151.36      144.19     16.82 o 
   3   8  12       48.96       63.39     10.34 o 
   4   8  12        0.71        4.10     23.66 o 
  -4   9  12       78.32       86.33     17.30 o 
  -3   9  12       31.40       39.04      7.64 o 
  -2   9  12      252.04      254.66     28.51 o 
  -1   9  12       78.83       95.16     10.77 o 
   0   9  12       20.98       28.07      4.61 o 
   1   9  12      425.44      407.28     33.61 o 
   2   9  12        7.83        5.13      8.10 o 
   3   9  12       80.34       65.87     11.55 o 
   4   9  12       54.66       58.59      8.77 o 
  -3  10  12      171.24      191.79     24.68 o 
  -2  10  12      162.71      162.99     23.76 o 
  -1  10  12       54.98       59.37      7.99 o 
   0  10  12      187.36      137.82     21.31 o 
   1  10  12       26.34       23.58      7.14 o 
   2  10  12      156.18      142.96     25.60 o 
   3  10  12       76.58       61.08     11.62 o 
  -2  11  12       43.50       30.18      6.96 o 
  -1  11  12       51.36       47.32     14.30 o 
   0  11  12       13.77       26.23     13.42 o 
   1  11  12       13.36        8.49      6.64 o 
   2  11  12       29.35        5.12      5.95 o 
  -2 -11  13       29.86       46.77      8.67 o 
  -1 -11  13      123.33      109.22     24.35 o 
   0 -11  13       19.54       29.98      7.93 o 
   1 -11  13       70.27       74.72     15.57 o 
   2 -11  13       74.68       76.93     26.10 o 
  -3 -10  13       66.96       81.63     14.12 o 
  -2 -10  13       61.19       27.41      9.39 o 
  -1 -10  13       24.22        8.30      8.58 o 
   0 -10  13      135.25      125.55     22.65 o 
   1 -10  13       26.51       18.75     13.33 o 
   2 -10  13       28.72       24.62      6.34 o 
   3 -10  13        7.40       16.25      5.64 o 
  -4  -9  13       38.12       27.38     10.80 o 
  -3  -9  13      232.07      251.99     38.75 o 
  -2  -9  13       20.05        9.79     12.31 o 
  -1  -9  13      234.34      255.39     16.81 o 
   0  -9  13       13.40       14.54      6.55 o 
   1  -9  13       68.18       67.35      9.36 o 
   2  -9  13      206.59      179.54     26.59 o 
   3  -9  13       10.75       18.88     18.08 o 
   4  -9  13      124.68      124.00     23.12 o 
  -4  -8  13       17.18       27.48      8.82 o 
  -3  -8  13      342.40      377.02     51.36 o 
  -2  -8  13      378.22      409.41     98.08 o 
  -1  -8  13       48.19       52.05      8.93 o 
   0  -8  13      365.08      371.44     43.02 o 
   1  -8  13      307.93      311.68     24.34 o 
   2  -8  13      176.94      185.10     24.13 o 
   3  -8  13      286.55      248.03     34.14 o 
   4  -8  13        9.39       -6.14     12.22 o 
  -5  -7  13       19.65       19.29      7.73 o 
  -4  -7  13       31.29       31.71      7.92 o 
  -3  -7  13       26.71       41.54     15.54 o 
  -2  -7  13       18.68       18.55      6.42 o 
  -1  -7  13        3.43        7.81      6.02 o 
   0  -7  13      143.56      127.31     15.40 o 
   1  -7  13       96.85       89.51     13.22 o 
   2  -7  13       84.67      114.02     24.21 o 
   3  -7  13        0.36       -3.94      8.47 o 
   4  -7  13       29.46       18.24     12.62 o 
   5  -7  13       13.28       23.60      7.12 o 
  -5  -6  13      188.83      244.22     91.18 o 
  -4  -6  13       27.93       37.03      8.95 o 
  -3  -6  13      231.12      233.57     22.32 o 
  -2  -6  13      558.16      588.40     54.62 o 
  -1  -6  13      434.58      450.51     22.50 o 
   0  -6  13      841.68      894.37     60.52 o 
   1  -6  13      747.08      758.50     34.64 o 
   2  -6  13      191.15      212.76     31.51 o 
   3  -6  13      685.82      679.86     90.72 o 
   4  -6  13       21.93       -5.26     12.82 o 
   5  -6  13      177.17      159.28     25.91 o 
  -6  -5  13       18.36       28.96     13.74 o 
  -5  -5  13       27.02       28.14     11.15 o 
  -4  -5  13       66.64       98.54     12.81 o 
  -3  -5  13       99.71      113.93     13.72 o 
  -2  -5  13        6.05       24.14      6.43 o 
  -1  -5  13       86.66       96.22     12.24 o 
   0  -5  13       13.01       19.09      6.54 o 
   1  -5  13        7.74        2.07      5.35 o 
   2  -5  13        5.26        2.16      7.52 o 
   3  -5  13       17.20       28.02      7.20 o 
   4  -5  13      107.66      101.00     15.25 o 
   5  -5  13        4.82        8.04      7.44 o 
  -6  -4  13       28.23       36.40      8.70 o 
  -5  -4  13      248.52      320.06     41.56 o 
  -4  -4  13       34.06       31.72     12.04 o 
  -3  -4  13      306.35      323.75     16.48 o 
  -2  -4  13      219.71      214.82     32.42 o 
  -1  -4  13       90.56       75.86      8.45 o 
   0  -4  13      848.39      850.11     24.21 o 
   1  -4  13      278.16      280.22     28.91 o 
   2  -4  13      255.74      292.48     36.73 o 
   3  -4  13      821.43      895.60     39.88 o 
   4  -4  13       56.87       62.90     10.85 o 
   5  -4  13      123.51      118.57     17.44 o 
   6  -4  13      119.44      111.21     21.08 o 
  -6  -3  13       95.89       97.51     33.53 o 
  -5  -3  13       69.80       57.26     15.64 o 
  -4  -3  13      332.89      349.50     30.68 o 
  -3  -3  13       72.82       87.19     12.08 o 
  -2  -3  13      120.29      125.55     14.17 o 
  -1  -3  13      657.03      724.58     27.77 o 
   0  -3  13       22.41       20.52      4.08 o 
   1  -3  13      723.54      724.08     25.85 o 
   2  -3  13      217.10      228.35     45.21 o 
   3  -3  13        3.72        5.04      6.83 o 
   4  -3  13      484.66      515.68     61.11 o 
   5  -3  13       85.12       63.76      9.38 o 
   6  -3  13       14.30       23.93      5.68 o 
  -6  -2  13      114.01      105.62     34.50 o 
  -5  -2  13       37.10       30.22      4.90 o 
  -4  -2  13      276.56      262.11     29.29 o 
  -3  -2  13      418.61      425.06     34.70 o 
  -2  -2  13      269.08      285.02     23.34 o 
  -1  -2  13      128.10      148.05     12.47 o 
   0  -2  13      562.57      579.35     28.16 o 
   1  -2  13       40.99       44.47      5.46 o 
   2  -2  13        4.55       10.16     12.50 o 
   3  -2  13      516.39      545.86     36.21 o 
   4  -2  13      107.98      107.44     22.23 o 
   5  -2  13       54.49       58.48     19.09 o 
   6  -2  13       59.49       50.91     11.79 o 
  -6  -1  13      134.72      142.98     36.53 o 
  -5  -1  13       12.62        7.19      3.65 o 
  -4  -1  13      372.39      352.10     38.75 o 
  -3  -1  13      392.34      394.56     14.32 o 
  -2  -1  13      364.58      344.68     34.61 o 
  -1  -1  13     1611.21     1628.73     45.42 o 
   0  -1  13      185.62      203.77     23.58 o 
   1  -1  13     2564.01     2681.74     78.13 o 
   2  -1  13     1161.81     1213.13     31.79 o 
   3  -1  13        7.78        8.67      7.49 o 
   5  -1  13      120.98      111.25     20.86 o 
   6  -1  13       83.12       52.30     15.40 o 
  -6   0  13       30.59       27.17     11.53 o 
  -5   0  13       30.34       38.91      8.26 o 
  -4   0  13      188.37      186.73     21.76 o 
  -3   0  13      254.10      283.84     13.99 o 
  -2   0  13       26.54       31.74      4.31 o 
  -1   0  13       33.24       35.74      8.91 o 
   0   0  13        0.78        7.75     12.26 o 
   1   0  13       13.02       14.09      3.72 o 
   2   0  13        3.40       17.38      7.33 o 
   3   0  13       14.21        1.43     23.43 o 
   4   0  13        8.05       12.36      6.05 o 
   5   0  13       45.01       30.93      7.47 o 
   6   0  13        0.46        2.02      6.66 o 
  -6   1  13      143.27      103.48     15.68 o 
  -5   1  13       13.13        4.14      8.67 o 
  -4   1  13      406.40      388.13     32.19 o 
  -3   1  13      353.95      326.74     35.32 o 
  -2   1  13      318.84      324.63     14.35 o 
  -1   1  13     1716.90     1708.81     53.30 o 
   0   1  13      161.88      176.05     20.53 o 
   1   1  13     2657.80     2865.15    122.31 o 
   2   1  13     1085.24     1096.63    143.45 o 
   3   1  13        7.01       32.38     16.60 o 
   4   1  13      831.48      971.20     37.67 o 
   5   1  13      118.40      108.19     14.00 o 
   6   1  13       83.28       73.54     16.14 o 
  -6   2  13      109.00       86.51     15.54 o 
  -5   2  13       40.24       42.19     15.73 o 
  -4   2  13      297.64      313.72     35.15 o 
  -3   2  13      438.56      425.93     14.05 o 
  -2   2  13      229.74      226.21     24.27 o 
  -1   2  13      123.82      146.38     14.67 o 
   0   2  13      572.30      551.84     30.38 o 
   1   2  13       29.79       34.39     11.25 o 
   2   2  13        9.21        6.41      4.14 o 
   3   2  13      498.63      500.95     30.56 o 
   4   2  13       98.94       87.71     13.93 o 
   5   2  13       53.72       66.00     22.18 o 
   6   2  13       57.54       44.09     14.02 o 
  -6   3  13       90.19       71.53     26.57 o 
  -5   3  13       71.78       71.91     11.54 o 
  -4   3  13      356.58      394.42     60.75 o 
  -3   3  13      101.85       98.30     11.37 o 
  -2   3  13       85.99       79.29      8.49 o 
  -1   3  13      709.55      754.27     29.29 o 
   0   3  13       15.99        8.71      4.32 o 
   1   3  13      729.20      706.40     29.17 o 
   2   3  13      271.71      300.98     17.57 o 
   3   3  13        3.79       -4.86      4.86 o 
   4   3  13      482.43      486.41     46.41 o 
   5   3  13       76.53       71.63     20.85 o 
   6   3  13       15.31        9.50      9.04 o 
  -6   4  13       29.35       31.37      8.03 o 
  -5   4  13      245.52      228.45     32.80 o 
  -4   4  13       29.09       34.50      7.11 o 
  -3   4  13      284.99      284.11     32.63 o 
  -2   4  13      211.61      224.59     20.29 o 
  -1   4  13      101.82       95.17     12.21 o 
   0   4  13      885.94      852.34     50.04 o 
   1   4  13      272.18      290.74     58.04 o 
   2   4  13      272.91      260.47     34.07 o 
   3   4  13      813.06      894.99     61.37 o 
   4   4  13       62.31       57.77      7.39 o 
   5   4  13      123.30      203.31     32.93 o 
   6   4  13      116.74       84.77     20.02 o 
  -6   5  13       21.40       14.26      9.18 o 
  -5   5  13       28.77       19.25      6.79 o 
  -4   5  13       68.15       57.02      8.61 o 
  -3   5  13      111.64      121.84     16.83 o 
  -2   5  13        1.89       -6.38      6.38 o 
  -1   5  13       90.33      100.39     10.41 o 
   0   5  13       17.43       19.32      2.70 o 
   1   5  13        2.95        0.45     18.26 o 
   2   5  13        9.80        9.98      4.93 o 
   3   5  13       15.74       21.50      4.85 o 
   4   5  13      105.92      108.94     11.56 o 
   5   5  13        5.08        1.56      6.16 o 
  -5   6  13      192.52      161.61     25.47 o 
  -4   6  13       30.27       31.44     13.42 o 
  -3   6  13      261.91      261.87     34.95 o 
  -2   6  13      544.63      613.00     40.11 o 
  -1   6  13      449.91      459.58     45.57 o 
   0   6  13      736.45      766.51     39.34 o 
   1   6  13      766.95      764.55     54.37 o 
   2   6  13      212.93      212.03     26.25 o 
   3   6  13      679.88      682.08     33.35 o 
   4   6  13       23.62       28.13      7.04 o 
   5   6  13      177.09      168.76     26.19 o 
  -5   7  13       17.78       17.87      7.53 o 
  -4   7  13       31.61       51.38      8.13 o 
  -3   7  13       29.76       26.76      6.78 o 
  -2   7  13       14.11       19.95      4.17 o 
  -1   7  13        3.95        9.04      6.18 o 
   0   7  13      136.41      127.30     17.20 o 
   1   7  13       90.49       84.56     10.72 o 
   2   7  13       95.37       73.80     10.81 o 
   3   7  13        0.16        7.68      4.65 o 
   4   7  13       35.04       36.56     12.91 o 
   5   7  13       10.99       12.54      9.22 o 
  -4   8  13       15.18       10.73      6.87 o 
  -3   8  13      339.98      305.95     46.40 o 
  -2   8  13      367.15      357.39     41.22 o 
  -1   8  13       55.25       60.48      9.64 o 
   0   8  13      362.32      327.34     46.70 o 
   1   8  13      314.88      290.72     32.21 o 
   2   8  13      181.88      159.93     20.82 o 
   3   8  13      266.91      226.38     28.04 o 
   4   8  13        8.83       -4.40      7.79 o 
  -4   9  13       40.15       47.47     11.11 o 
  -3   9  13      240.91      217.22     34.51 o 
  -2   9  13       13.40       12.47      5.26 o 
  -1   9  13      224.41      214.76     26.71 o 
   0   9  13       13.20       12.69      7.10 o 
   1   9  13       73.42       72.85      9.63 o 
   2   9  13      218.19      182.06     22.02 o 
   3   9  13        9.35       15.16      8.39 o 
   4   9  13      129.74       88.76     16.36 o 
  -3  10  13       73.17       68.23     25.37 o 
  -2  10  13       69.00       80.91     12.22 o 
  -1  10  13       18.89       32.78      5.90 o 
   0  10  13      139.55      118.78     27.72 o 
   1  10  13       24.73       15.46      5.73 o 
   2  10  13       32.53       45.04      9.15 o 
   3  10  13       12.97       15.46      9.87 o 
  -2  11  13       25.00       -1.66     12.08 o 
  -1  11  13      126.07      119.85     19.37 o 
   0  11  13       20.92       18.09      8.57 o 
   1  11  13       83.17       71.86     27.49 o 
   2  11  13       71.23       44.16      8.08 o 
  -1 -11  14       30.99       46.21     22.88 o 
   0 -11  14       28.37       14.67     13.56 o 
   1 -11  14        9.89        4.89      8.62 o 
  -3 -10  14        5.18        2.45      8.64 o 
  -2 -10  14      212.52      198.56     48.00 o 
  -1 -10  14       23.62       25.27     12.91 o 
   0 -10  14       57.25       45.71     18.40 o 
   1 -10  14      117.68      109.81     17.55 o 
   2 -10  14        0.63       -1.66     14.39 o 
  -3  -9  14      188.58      172.54     30.11 o 
  -2  -9  14      106.34      108.48     44.46 o 
  -1  -9  14      139.38      102.21     21.27 o 
   0  -9  14       71.00       68.34     11.02 o 
   1  -9  14       71.60       65.37     14.27 o 
   2  -9  14      130.66      119.52     19.79 o 
   3  -9  14        5.80       12.47     15.91 o 
  -4  -8  14       56.68       70.55     14.01 o 
  -3  -8  14       22.13       12.97      5.69 o 
  -2  -8  14      171.72      162.73     31.83 o 
  -1  -8  14       50.41       40.85     10.50 o 
   0  -8  14       82.14       77.06     12.52 o 
   1  -8  14      214.46      218.34     24.68 o 
   2  -8  14        5.63        6.46     11.71 o 
   3  -8  14      110.96      118.69     23.14 o 
   4  -8  14       14.43        0.45      6.77 o 
  -5  -7  14       21.64       25.88      9.13 o 
  -4  -7  14      170.82      160.66     29.80 o 
  -3  -7  14      322.84      330.96     47.23 o 
  -2  -7  14       55.75       50.01      9.24 o 
  -1  -7  14      325.74      346.99     23.29 o 
   0  -7  14      659.38      658.11     27.09 o 
   1  -7  14      342.21      336.36     32.98 o 
   2  -7  14      569.51      557.63     75.02 o 
   3  -7  14       40.93       42.83     15.45 o 
   4  -7  14      130.70      156.19     20.90 o 
  -5  -6  14        9.64       22.83     10.47 o 
  -4  -6  14       81.16       87.69     10.27 o 
  -3  -6  14       67.51       61.71      8.24 o 
  -2  -6  14       32.90       30.89      6.05 o 
  -1  -6  14       17.02        9.99      9.82 o 
   0  -6  14       16.50       19.00      6.35 o 
   1  -6  14        8.95        9.77      3.72 o 
   2  -6  14       17.32       24.00     26.75 o 
   3  -6  14       26.82       29.03      6.48 o 
   4  -6  14        0.04       27.30     11.07 o 
   5  -6  14        0.87       -4.78     21.12 o 
  -5  -5  14       29.81       37.86      7.42 o 
  -4  -5  14      122.32      141.18     21.03 o 
  -3  -5  14      481.75      518.46     34.98 o 
  -2  -5  14       51.42       40.76      8.73 o 
  -1  -5  14      473.76      486.10     25.11 o 
   0  -5  14      279.01      263.50     28.01 o 
   1  -5  14      128.01      138.10     14.85 o 
   2  -5  14      622.91      721.24     64.77 o 
   3  -5  14      146.61      150.70     16.62 o 
   4  -5  14      351.94      399.36     55.70 o 
   5  -5  14      173.74      186.06     31.02 o 
  -6  -4  14       48.75       34.34     11.64 o 
  -5  -4  14       84.49       94.93     15.35 o 
  -4  -4  14       47.63       44.16      9.08 o 
  -3  -4  14      317.45      303.35     19.73 o 
  -2  -4  14       57.15       72.55     12.27 o 
  -1  -4  14      178.60      167.75     20.08 o 
   0  -4  14      309.05      314.19     32.57 o 
   1  -4  14       55.08       58.47      6.97 o 
   2  -4  14       40.81       47.11      8.69 o 
   3  -4  14      124.56      180.25     36.07 o 
   4  -4  14       42.83       53.63     11.15 o 
   5  -4  14        6.79       14.16     16.05 o 
  -6  -3  14      113.10      101.56     23.89 o 
  -5  -3  14      123.20      122.45     23.57 o 
  -4  -3  14      223.70      181.13     22.70 o 
  -3  -3  14       84.99      104.50     15.92 o 
  -2  -3  14      111.56      101.99      9.25 o 
  -1  -3  14      757.14      736.77     26.07 o 
   0  -3  14      600.38      619.31     24.34 o 
   1  -3  14      113.39       96.55     11.94 o 
   2  -3  14      544.37      645.22     33.81 o 
   3  -3  14        1.46       -8.06      8.62 o 
   4  -3  14      127.17      135.86     23.15 o 
   5  -3  14      257.99      214.48     65.00 o 
   6  -3  14        3.35       10.52      9.04 o 
  -6  -2  14        4.33        9.59     13.84 o 
  -5  -2  14       64.45       52.38      6.71 o 
  -4  -2  14      297.22      302.67     28.63 o 
  -3  -2  14      336.00      327.95     18.92 o 
  -2  -2  14     1022.83     1065.02     39.02 o 
  -1  -2  14       59.21       65.98      8.46 o 
   0  -2  14      394.35      367.98     48.58 o 
   1  -2  14      437.94      435.66     35.31 o 
   2  -2  14      139.23      139.66     12.57 o 
   3  -2  14      829.14      887.47     25.43 o 
   4  -2  14      355.43      299.59     47.57 o 
   5  -2  14       84.59       96.39     31.73 o 
   6  -2  14       69.71       36.19     24.17 o 
  -6  -1  14       32.28       48.15     20.57 o 
  -5  -1  14      100.03       82.97     11.35 o 
  -4  -1  14      264.93      260.53     32.39 o 
  -3  -1  14       20.25       17.18      3.88 o 
  -2  -1  14        1.16        6.87      9.69 o 
  -1  -1  14      343.19      281.62     33.84 o 
   0  -1  14      105.70      110.97     11.93 o 
   1  -1  14       32.94       37.82      5.12 o 
   2  -1  14       73.43       91.19     15.36 o 
   3  -1  14      101.18      103.94     14.91 o 
   4  -1  14       51.36       50.64     25.04 o 
   5  -1  14       42.89       36.39     14.76 o 
   6  -1  14        7.33        9.79     18.95 o 
  -6   0  14        0.37        1.29     10.61 o 
  -5   0  14      356.18      313.18     52.47 o 
  -4   0  14      554.28      608.48     33.66 o 
  -3   0  14      233.09      234.43     25.95 o 
  -2   0  14      424.42      461.09     21.26 o 
  -1   0  14      290.39      311.84     35.30 o 
   0   0  14     1063.31     1121.07     30.81 o 
   1   0  14     1993.90     2111.08     80.28 o 
   2   0  14      104.75       90.20     14.16 o 
   3   0  14      337.61      370.78     50.62 o 
   4   0  14      364.14      329.69     79.08 o 
   5   0  14       72.55       69.80     10.15 o 
   6   0  14      265.05      225.80     52.46 o 
  -6   1  14       35.47       33.00      8.79 o 
  -5   1  14      106.22       98.73     17.11 o 
  -4   1  14      268.10      253.58     32.56 o 
  -3   1  14       15.40       14.66      7.94 o 
  -2   1  14        1.58        6.98      5.30 o 
  -1   1  14      324.77      311.71     37.84 o 
   0   1  14       85.91       81.40     14.53 o 
   1   1  14       35.72       25.37      7.48 o 
   2   1  14       71.42       63.91     11.14 o 
   3   1  14       90.75       66.01     22.97 o 
   4   1  14       57.16       68.18     12.31 o 
   5   1  14       47.85       43.55     12.72 o 
   6   1  14        7.55       29.70     12.64 o 
  -6   2  14        5.60        8.49      4.85 o 
  -5   2  14       80.20       66.90     22.65 o 
  -4   2  14      316.92      300.05     34.27 o 
  -3   2  14      308.94      339.22     35.12 o 
  -2   2  14     1090.03     1076.10     33.00 o 
  -1   2  14       39.67       57.84      9.85 o 
   0   2  14      408.69      358.87     25.83 o 
   1   2  14      393.15      378.40     37.28 o 
   2   2  14      131.08      142.32     28.14 o 
   3   2  14      837.67      881.79     20.40 o 
   4   2  14      340.81      335.72     51.13 o 
   5   2  14       86.64       75.92     17.66 o 
   6   2  14       71.96       69.27     15.04 o 
  -6   3  14      115.86      107.88     17.39 o 
  -5   3  14      126.02      122.78     23.06 o 
  -4   3  14      204.76      196.09     29.40 o 
  -3   3  14       70.69       69.41      9.20 o 
  -2   3  14      131.34      117.62     10.93 o 
  -1   3  14      816.90      793.53     29.45 o 
   0   3  14      534.94      555.15     34.15 o 
   1   3  14       93.79      103.58     13.12 o 
   2   3  14      520.02      596.88     22.40 o 
   3   3  14        2.07       -2.99      4.18 o 
   4   3  14      133.22      124.60     22.44 o 
   5   3  14      252.73      307.30     47.56 o 
   6   3  14        3.06       12.82     10.05 o 
  -6   4  14       49.68       44.18     17.99 o 
  -5   4  14       90.84       95.85     17.85 o 
  -4   4  14       62.34       58.65     10.70 o 
  -3   4  14      319.28      350.08     18.80 o 
  -2   4  14       64.62       80.24      8.81 o 
  -1   4  14      193.35      175.32     21.20 o 
   0   4  14      308.57      311.18     44.74 o 
   1   4  14       69.40       56.34     13.85 o 
   2   4  14       35.68       27.11     12.44 o 
   3   4  14      147.28      133.44     16.93 o 
   4   4  14       45.52       47.59      6.66 o 
   5   4  14        8.53       16.51     10.42 o 
  -5   5  14       30.38       29.49      6.35 o 
  -4   5  14      117.50      129.84     21.36 o 
  -3   5  14      460.27      427.23     46.20 o 
  -2   5  14       51.30       64.90      9.01 o 
  -1   5  14      455.67      450.30     30.88 o 
   0   5  14      319.46      326.36     46.03 o 
   1   5  14      151.72      156.56     21.42 o 
   2   5  14      631.47      722.77     23.34 o 
   3   5  14      150.10      133.61     16.89 o 
   4   5  14      341.59      269.88     40.07 o 
   5   5  14      171.62      166.14     41.97 o 
  -5   6  14        8.56        2.16      9.91 o 
  -4   6  14       80.98       81.62     12.23 o 
  -3   6  14       79.38       80.01     12.86 o 
  -2   6  14       35.32       31.88      5.49 o 
  -1   6  14       11.54        5.91      4.98 o 
   0   6  14       16.72       23.24      6.64 o 
   1   6  14        8.01       -1.48     18.68 o 
   2   6  14       18.00       17.71      7.63 o 
   3   6  14       25.57       24.69      5.94 o 
   4   6  14        0.01       14.29     10.05 o 
   5   6  14        0.87      -12.08     12.08 o 
  -5   7  14       17.64       19.04      5.69 o 
  -4   7  14      172.06      164.10     21.25 o 
  -3   7  14      304.38      283.00     33.54 o 
  -2   7  14       57.14       45.13      4.97 o 
  -1   7  14      296.30      275.10     26.30 o 
   0   7  14      676.88      677.63     20.97 o 
   1   7  14      359.49      417.38     42.81 o 
   2   7  14      541.09      598.05     45.01 o 
   3   7  14       36.22       31.46      7.32 o 
   4   7  14      129.72      104.62     18.65 o 
  -4   8  14       57.75       43.59      8.57 o 
  -3   8  14       28.82        6.13      5.95 o 
  -2   8  14      151.58      141.03     21.54 o 
  -1   8  14       49.58       52.55     13.19 o 
   0   8  14       77.19       70.51     13.09 o 
   1   8  14      227.46      227.56     37.71 o 
   2   8  14        6.97       18.77      4.99 o 
   3   8  14      113.81      126.61     33.12 o 
   4   8  14       15.03        8.36      8.12 o 
  -3   9  14      197.09      186.86     29.03 o 
  -2   9  14      103.93      101.97     21.23 o 
  -1   9  14      151.12      151.88     23.24 o 
   0   9  14       66.73       68.56     11.63 o 
   1   9  14       70.67       86.18     27.40 o 
   2   9  14      132.75      112.92     18.51 o 
   3   9  14        5.73        1.15     15.13 o 
  -3  10  14        4.03        6.46     10.88 o 
  -2  10  14      205.33      216.06    117.62 o 
  -1  10  14       26.12        9.48     11.71 o 
   0  10  14       58.69       43.58      7.79 o 
   1  10  14      120.53      102.86     15.69 o 
   2  10  14        0.45        6.70     10.05 o 
  -1  11  14       34.17       29.93     10.43 o 
   0  11  14       26.63       21.58     11.48 o 
   1  11  14       12.54        6.27      6.00 o 
  -2 -10  15       21.07       26.89      6.77 o 
  -1 -10  15       46.01       49.53     16.51 o 
   0 -10  15        1.61       14.04      6.72 o 
   1 -10  15       94.70       96.78     17.43 o 
   2 -10  15       10.02       19.28      8.76 o 
  -3  -9  15      161.20      165.36     26.46 o 
  -2  -9  15      116.22      126.10     34.50 o 
  -1  -9  15       86.40       85.58     24.58 o 
   0  -9  15       83.94       86.56     16.37 o 
   1  -9  15       21.08       25.08      7.73 o 
   2  -9  15       97.16       73.46     18.33 o 
   3  -9  15       58.57       63.69     12.48 o 
  -4  -8  15      119.06      137.51     24.58 o 
  -3  -8  15       27.29       19.99      8.64 o 
  -2  -8  15      426.08      521.44    114.51 o 
  -1  -8  15      102.89      112.30     20.73 o 
   0  -8  15      171.57      154.33     27.04 o 
   1  -8  15      377.13      366.71     34.56 o 
   2  -8  15       89.48       72.26     14.14 o 
   3  -8  15       45.93       57.85     21.54 o 
   4  -8  15      111.97      122.06     24.16 o 
  -4  -7  15       16.74       19.86     10.56 o 
  -3  -7  15       22.91        8.80      9.13 o 
  -2  -7  15       71.45       53.99     10.50 o 
  -1  -7  15       36.21       31.76      7.11 o 
   0  -7  15       51.76       56.32     12.78 o 
   1  -7  15      108.99      110.94     12.81 o 
   2  -7  15       67.69       88.49     14.02 o 
   3  -7  15       12.04       14.08      5.77 o 
   4  -7  15        8.70        0.73     10.70 o 
  -5  -6  15       67.88       78.12     13.08 o 
  -4  -6  15      241.85      251.65     40.52 o 
  -3  -6  15       17.83       21.55      6.03 o 
  -2  -6  15      334.95      336.23     43.00 o 
  -1  -6  15      291.09      284.77     38.86 o 
   0  -6  15      311.82      322.14     38.24 o 
   1  -6  15      765.36      862.16     28.03 o 
   2  -6  15      315.34      315.66     41.69 o 
   3  -6  15      210.77      226.11     32.04 o 
   4  -6  15      216.73      187.52     34.59 o 
   5  -6  15        0.87       12.93     17.02 o 
  -5  -5  15       28.72       34.25      8.04 o 
  -4  -5  15       97.54       81.87     14.91 o 
  -3  -5  15       23.65       30.79      5.53 o 
  -2  -5  15       81.89       93.23     14.53 o 
  -1  -5  15      166.00      150.89     20.17 o 
   0  -5  15       27.31       23.31      4.66 o 
   1  -5  15       54.24       48.46      8.04 o 
   2  -5  15        9.22       19.19      6.87 o 
   3  -5  15        7.24       20.11      7.11 o 
   4  -5  15       10.41       -9.95      9.95 o 
   5  -5  15        2.86       19.07      7.24 o 
  -5  -4  15       92.51       84.33     23.61 o 
  -4  -4  15      302.21      308.49     40.14 o 
  -3  -4  15       32.63       27.30      7.10 o 
  -2  -4  15      291.42      253.71     38.15 o 
  -1  -4  15      469.79      516.46     17.10 o 
   0  -4  15        1.04        5.35      3.39 o 
   1  -4  15      481.57      507.09     16.34 o 
   2  -4  15       17.03       22.44      7.89 o 
   3  -4  15      325.01      331.98     63.11 o 
   4  -4  15      426.25      449.69     63.52 o 
   5  -4  15       17.31       19.37     11.07 o 
  -6  -3  15       84.22       71.30     26.01 o 
  -5  -3  15       89.30      100.67     12.41 o 
  -4  -3  15      393.74      344.29     39.74 o 
  -3  -3  15      226.65      232.81     30.75 o 
  -2  -3  15      143.05      133.26     15.72 o 
  -1  -3  15       23.49       21.21      5.01 o 
   0  -3  15      604.68      649.49     27.02 o 
   1  -3  15        4.63        5.52      6.67 o 
   2  -3  15      236.53      244.34     28.73 o 
   3  -3  15      237.05      222.54     30.04 o 
   4  -3  15       17.68       21.92      9.47 o 
   5  -3  15       80.81       96.86     11.45 o 
  -6  -2  15       18.84       70.56     15.03 o 
  -5  -2  15      148.59      118.76     16.59 o 
  -4  -2  15      196.50      186.45     23.72 o 
  -3  -2  15      129.27      118.81     14.26 o 
  -2  -2  15      659.96      664.69     14.38 o 
  -1  -2  15      258.97      272.88     38.29 o 
   0  -2  15      186.56      217.65     22.22 o 
   1  -2  15      109.98      101.96     12.61 o 
   2  -2  15      104.77       98.01     19.23 o 
   3  -2  15       73.03       40.31      9.78 o 
   4  -2  15      283.82      263.25     40.95 o 
   5  -2  15        4.47        2.52      5.93 o 
  -6  -1  15      112.37      146.39     44.83 o 
  -5  -1  15      227.98      196.53     34.64 o 
  -4  -1  15       36.56       35.71      6.83 o 
  -3  -1  15      937.57      966.30     27.34 o 
  -2  -1  15      181.45      163.25     17.41 o 
  -1  -1  15      202.96      190.80     26.81 o 
   0  -1  15     1313.65     1411.52     41.57 o 
   1  -1  15        2.44        6.28      4.50 o 
   2  -1  15      396.41      428.32     22.48 o 
   3  -1  15      351.26      413.18     51.03 o 
   4  -1  15       36.92       56.79     15.45 o 
   5  -1  15      355.01      344.29     62.11 o 
   6  -1  15       38.99       43.10     10.48 o 
  -6   0  15        8.77       28.32     17.62 o 
  -5   0  15       24.08       18.27      8.95 o 
  -4   0  15       10.28        3.81      8.90 o 
  -3   0  15       38.42       38.90      5.45 o 
  -2   0  15        0.09       -2.17      5.92 o 
  -1   0  15       62.74       59.92     11.62 o 
   0   0  15       45.42       44.62      5.91 o 
   1   0  15       10.14       28.17      8.27 o 
   2   0  15        0.77       -6.38      9.18 o 
   3   0  15       62.19       70.01     25.46 o 
   4   0  15       74.06       66.51     15.59 o 
   5   0  15        7.54       -0.21     23.52 o 
   6   0  15        1.18        6.37      6.88 o 
  -6   1  15      114.19       86.72     19.09 o 
  -5   1  15      252.85      246.95     39.24 o 
  -4   1  15       40.78       40.65      7.56 o 
  -3   1  15      914.42      955.34     30.90 o 
  -2   1  15      142.56      146.01     14.14 o 
  -1   1  15      164.92      152.28     17.26 o 
   0   1  15     1348.54     1397.15     44.45 o 
   1   1  15        2.01        1.47     16.23 o 
   2   1  15      410.90      454.37     59.58 o 
   3   1  15      325.40      371.95     46.39 o 
   4   1  15       30.40       37.82      8.30 o 
   5   1  15      337.41      295.63     61.71 o 
   6   1  15       45.03       33.21     21.68 o 
  -6   2  15       18.12       22.63      8.09 o 
  -5   2  15      145.80      177.46     23.99 o 
  -4   2  15      189.22      191.03     25.36 o 
  -3   2  15      150.75      149.42     14.72 o 
  -2   2  15      645.37      629.70     19.67 o 
  -1   2  15      220.43      235.44     22.79 o 
   0   2  15      191.49      196.51     26.76 o 
   1   2  15       84.04       64.94     19.46 o 
   2   2  15       95.78       84.47     23.43 o 
   3   2  15       63.09       70.38     32.65 o 
   4   2  15      292.57      333.97     45.60 o 
   5   2  15        3.84        1.61     12.54 o 
  -6   3  15       80.32       77.02     20.85 o 
  -5   3  15       94.00       90.21     13.89 o 
  -4   3  15      398.33      352.43     68.28 o 
  -3   3  15      220.04      230.04     24.59 o 
  -2   3  15      164.31      151.26     16.97 o 
  -1   3  15       15.48       16.88      5.19 o 
   0   3  15      607.40      650.42     33.78 o 
   1   3  15        2.64        7.21      9.27 o 
   2   3  15      262.88      297.00     59.88 o 
   3   3  15      272.96      251.89     30.38 o 
   4   3  15       19.02       14.28     11.11 o 
   5   3  15       80.86       61.13     27.03 o 
  -5   4  15       87.21       70.19     17.90 o 
  -4   4  15      295.55      286.72     47.98 o 
  -3   4  15       30.38       32.24      5.56 o 
  -2   4  15      295.44      292.53     31.83 o 
  -1   4  15      481.51      443.61     58.26 o 
   0   4  15        1.72       10.04      5.36 o 
   1   4  15      480.58      463.87     42.02 o 
   2   4  15       26.77       37.04     14.57 o 
   3   4  15      330.99      368.43     26.38 o 
   4   4  15      421.45      351.36     65.23 o 
   5   4  15       18.50       18.91     11.35 o 
  -5   5  15       29.89       27.30      7.86 o 
  -4   5  15      103.48      115.46     15.68 o 
  -3   5  15       18.43       23.23      5.22 o 
  -2   5  15       90.87       75.52      8.48 o 
  -1   5  15      166.89      168.05     20.06 o 
   0   5  15       23.34       23.51      6.52 o 
   1   5  15       55.86       72.23     15.31 o 
   2   5  15       14.89        3.98      4.65 o 
   3   5  15        9.37        6.38      7.83 o 
   4   5  15       11.49       19.37      8.49 o 
   5   5  15        4.71       27.12     13.10 o 
  -5   6  15       66.79       49.56      9.95 o 
  -4   6  15      231.40      217.72     33.55 o 
  -3   6  15       18.24        9.86      6.31 o 
  -2   6  15      370.54      361.32     44.17 o 
  -1   6  15      295.47      294.34     32.49 o 
   0   6  15      326.33      358.18     47.18 o 
   1   6  15      690.46      764.46     72.09 o 
   2   6  15      324.51      286.39     33.42 o 
   3   6  15      222.79      202.15     27.35 o 
   4   6  15      216.78      180.19     45.80 o 
   5   6  15        0.82        6.92     10.42 o 
  -4   7  15       18.76       14.56     10.13 o 
  -3   7  15       24.38        6.67      6.46 o 
  -2   7  15       70.02       63.46     11.46 o 
  -1   7  15       36.03       34.23      7.78 o 
   0   7  15       49.07       44.58     14.17 o 
   1   7  15      114.54      121.66     15.10 o 
   2   7  15       64.78       65.72     11.18 o 
   3   7  15       17.35       11.29      3.62 o 
   4   7  15        7.86        4.49      5.19 o 
  -4   8  15      119.49       88.92     18.10 o 
  -3   8  15       26.08       15.87      6.46 o 
  -2   8  15      409.87      381.55     45.76 o 
   0   8  15      174.33      156.80     21.03 o 
   1   8  15      367.96      391.89     54.04 o 
   2   8  15       90.99       83.98     11.70 o 
   3   8  15       53.21       48.20     10.54 o 
   4   8  15      115.17       75.92     19.37 o 
  -3   9  15      149.00      117.99     22.60 o 
  -2   9  15      124.39      123.18     16.51 o 
  -1   9  15       75.04       67.42     12.23 o 
   0   9  15       90.35       77.05     11.35 o 
   1   9  15       24.27       12.30      4.31 o 
   2   9  15       94.83       99.24     19.19 o 
   3   9  15       62.29       63.15     12.45 o 
  -2  10  15       24.77       30.62      9.32 o 
  -1  10  15       50.60       41.25     19.00 o 
   0  10  15        0.93       -3.53     17.94 o 
   1  10  15       92.99       66.53     13.83 o 
   2  10  15       10.65       10.54     15.08 o 
  -1 -10  16      127.42       89.57     27.12 o 
   0 -10  16        5.42       22.51      6.18 o 
   1 -10  16       40.03       38.83      9.61 o 
  -3  -9  16      128.06       83.04     16.56 o 
  -2  -9  16      104.73      113.18     33.85 o 
  -1  -9  16       87.36       83.14     52.81 o 
   0  -9  16      138.14      129.69     21.80 o 
   1  -9  16       30.02       25.42      6.61 o 
   2  -9  16       42.83       47.84     11.01 o 
  -3  -8  16       96.55       93.52     13.28 o 
  -2  -8  16        4.83       -5.07     12.91 o 
  -1  -8  16      153.14      147.74     28.19 o 
   0  -8  16       56.43       53.97     10.68 o 
   1  -8  16       64.43       60.29     10.11 o 
   2  -8  16       74.38       58.95     29.66 o 
   3  -8  16        8.49        6.80      5.49 o 
  -4  -7  16       14.73        6.53     10.43 o 
  -3  -7  16      308.57      335.60     65.47 o 
  -2  -7  16      133.88      120.97     18.08 o 
  -1  -7  16       60.87       51.49     10.47 o 
   0  -7  16      633.19      749.45     38.86 o 
   1  -7  16      370.53      333.05     44.88 o 
   2  -7  16      127.14      150.90     28.41 o 
   3  -7  16      136.12      142.21     22.09 o 
   4  -7  16        5.76       13.91      6.00 o 
  -4  -6  16       26.74       12.40      7.46 o 
  -3  -6  16      103.54      115.40     22.14 o 
  -2  -6  16       58.98       41.97      9.75 o 
  -1  -6  16       17.34        8.93      9.41 o 
   0  -6  16      169.97      152.12     19.63 o 
   1  -6  16       37.26       40.99      6.84 o 
   2  -6  16       10.71        6.38      5.57 o 
   3  -6  16       14.33        4.16      8.41 o 
   4  -6  16        0.54        7.80      9.32 o 
  -5  -5  16      128.64      152.66     22.28 o 
  -4  -5  16       36.44       27.70      9.94 o 
  -3  -5  16      184.16      173.91     26.32 o 
  -2  -5  16      559.93      679.36     43.99 o 
  -1  -5  16       62.26       71.68     12.16 o 
   0  -5  16      619.59      680.46     22.18 o 
   1  -5  16      191.55      191.92     24.86 o 
   2  -5  16      157.76      160.76     19.36 o 
   3  -5  16      381.56      448.70     59.38 o 
   4  -5  16        7.46       10.29      7.44 o 
   5  -5  16       77.16       83.80     17.76 o 
  -5  -4  16       36.06       31.58      7.22 o 
  -4  -4  16       63.06       57.40      7.35 o 
  -3  -4  16       38.18       39.41      7.43 o 
  -2  -4  16      349.56      338.83     56.97 o 
  -1  -4  16      115.42       99.42     17.06 o 
   0  -4  16      169.75      162.86     20.23 o 
   1  -4  16      136.85      145.42     16.95 o 
   2  -4  16      114.64      133.60     24.61 o 
   3  -4  16       20.09       21.03      9.87 o 
   4  -4  16       85.09       90.74     13.08 o 
   5  -4  16        0.52        4.81      9.84 o 
  -5  -3  16      212.47      176.62     36.21 o 
  -4  -3  16       80.03       73.26      9.16 o 
  -3  -3  16      521.04      543.75     44.51 o 
  -2  -3  16      224.58      210.70     25.62 o 
  -1  -3  16      132.93      132.26     15.13 o 
   0  -3  16      312.30      320.89     14.92 o 
   1  -3  16       24.94       24.52      5.57 o 
   2  -3  16      350.70      329.94     34.03 o 
   3  -3  16      500.77      535.06     63.07 o 
   4  -3  16        2.88        5.00      7.43 o 
   5  -3  16       32.57       31.17     10.91 o 
  -5  -2  16       30.92       21.12      7.89 o 
  -4  -2  16      246.66      232.33     32.34 o 
  -3  -2  16      363.50      367.88     55.60 o 
  -2  -2  16      129.85      131.68     15.54 o 
  -1  -2  16     1205.76     1271.69     20.08 o 
   0  -2  16       35.72       41.40      8.49 o 
   1  -2  16      314.39      295.33     33.93 o 
   2  -2  16      208.00      252.42     49.91 o 
   3  -2  16       44.82       53.35     15.24 o 
   4  -2  16      475.20      547.22     95.21 o 
   5  -2  16       40.23       40.89     13.05 o 
  -5  -1  16       97.14       70.93     11.98 o 
  -4  -1  16      169.81      160.93     17.58 o 
  -3  -1  16      121.38       94.75     17.57 o 
  -2  -1  16       60.73       49.19      7.76 o 
  -1  -1  16        2.04       -6.08     16.46 o 
   0  -1  16      209.97      193.33     17.46 o 
   1  -1  16      147.20      160.27     22.59 o 
   2  -1  16       19.55       16.15      7.80 o 
   3  -1  16       42.73       42.22     10.93 o 
   4  -1  16       13.30       -5.28     10.56 o 
   5  -1  16       11.06       11.25      9.96 o 
  -5   0  16       16.48       12.94      5.41 o 
  -4   0  16     1043.62     1216.66     34.86 o 
  -3   0  16      287.20      262.73     31.74 o 
  -2   0  16      259.78      245.94     26.42 o 
  -1   0  16      518.31      558.28     58.79 o 
   0   0  16      102.91      136.63     13.65 o 
   1   0  16      442.23      472.28     64.17 o 
   2   0  16      266.45      313.63     45.14 o 
   3   0  16       49.12       51.59      9.65 o 
   4   0  16      294.63      289.69     44.51 o 
   5   0  16       92.93       71.99     16.88 o 
  -5   1  16      103.00       91.38     15.60 o 
  -4   1  16      167.28      157.97     22.90 o 
  -3   1  16      113.56      105.13     11.50 o 
  -2   1  16       48.51       45.31      7.65 o 
  -1   1  16        0.67        2.54      6.12 o 
   0   1  16      218.62      216.43     29.40 o 
   1   1  16      124.74      133.23     14.99 o 
   2   1  16       13.12       10.49     19.60 o 
   3   1  16       53.26       53.62     10.63 o 
   4   1  16       11.89       11.68      5.87 o 
   5   1  16        9.43       -0.40     10.19 o 
  -5   2  16       34.11       26.65     12.64 o 
  -4   2  16      238.82      228.35     28.59 o 
  -3   2  16      364.92      361.15     19.98 o 
  -2   2  16      110.01      112.38     15.02 o 
  -1   2  16     1238.57     1248.57     24.77 o 
   0   2  16       30.42       49.51     19.05 o 
   1   2  16      284.55      281.56     39.02 o 
   2   2  16      242.92      282.53     32.76 o 
   3   2  16       34.96       23.52     12.82 o 
   4   2  16      464.95      476.04     67.40 o 
   5   2  16       40.07       20.39     10.37 o 
  -5   3  16      212.26      189.37     40.81 o 
  -4   3  16       82.31       79.21     13.59 o 
  -3   3  16      489.73      560.74     49.43 o 
  -2   3  16      224.79      216.34     22.26 o 
  -1   3  16      148.98      140.67     19.60 o 
   0   3  16      326.30      330.74     42.61 o 
   1   3  16       13.91       20.55      6.00 o 
   2   3  16      304.28      307.90     42.97 o 
   3   3  16      515.58      511.49     68.58 o 
   4   3  16        3.65       17.14      7.20 o 
   5   3  16       26.66       29.50      8.77 o 
  -5   4  16       35.22       35.25      8.91 o 
  -4   4  16       60.17       61.16      8.80 o 
  -3   4  16       45.21       72.11      8.39 o 
  -2   4  16      334.88      291.06     39.92 o 
  -1   4  16      121.33      130.60     13.02 o 
   0   4  16      183.52      183.86     28.69 o 
   1   4  16      152.40      164.96     22.98 o 
   2   4  16      130.28      130.36     18.96 o 
   3   4  16       19.23       18.37      7.47 o 
   4   4  16       93.18       81.73     14.55 o 
   5   4  16        0.31       -4.34     13.01 o 
  -5   5  16      136.13      136.99     26.94 o 
  -4   5  16       30.54       32.97      6.96 o 
  -3   5  16      189.71      196.62     22.83 o 
  -2   5  16      575.93      587.25     79.83 o 
  -1   5  16       60.48       68.82     15.45 o 
   0   5  16      602.59      652.32     34.24 o 
   1   5  16      214.86      206.47     32.47 o 
   2   5  16      181.31      197.70     28.39 o 
   3   5  16      384.29      356.40     44.13 o 
   4   5  16        9.63        7.54      5.40 o 
   5   5  16       66.94       43.81     21.58 o 
  -4   6  16       26.24       33.28      8.02 o 
  -3   6  16      108.44       96.72     15.19 o 
  -2   6  16       63.63       77.80     15.82 o 
  -1   6  16       20.42       23.53      7.51 o 
   0   6  16      170.55      174.67     22.60 o 
   1   6  16       40.82       39.58      7.39 o 
   2   6  16       12.65        5.15      4.98 o 
   3   6  16       12.84       12.14      5.01 o 
   4   6  16        0.64      -10.33     12.82 o 
  -4   7  16       12.07       21.76     22.18 o 
  -3   7  16      304.54      286.15     50.61 o 
  -2   7  16      126.29       89.59     12.87 o 
  -1   7  16       60.82       54.55     10.49 o 
   0   7  16      601.86      678.07     41.99 o 
   1   7  16      381.90      310.63     49.55 o 
   2   7  16      134.21      133.59     23.49 o 
   3   7  16      129.39      102.26     18.23 o 
   4   7  16        4.88       12.18     10.33 o 
  -3   8  16       90.78       72.04     21.22 o 
  -2   8  16        4.56        8.09     17.62 o 
  -1   8  16      144.85      157.56     29.98 o 
   0   8  16       58.82       63.33     11.48 o 
   1   8  16       63.41       41.65      9.35 o 
   2   8  16       74.44       77.09      9.79 o 
   3   8  16        6.85       15.54     10.01 o 
  -3   9  16      122.20       92.52     19.28 o 
  -2   9  16      121.99      111.10     18.63 o 
  -1   9  16       81.56       79.85     23.52 o 
   0   9  16      140.58      136.87     17.41 o 
   1   9  16       27.01       28.24      6.45 o 
   2   9  16       36.52       26.01     11.62 o 
  -1  10  16      117.01      139.57     23.19 o 
   0  10  16        4.17       12.65     15.17 o 
   1  10  16       41.62       33.85      9.22 o 
  -2  -9  17      252.80      238.48     67.07 o 
  -1  -9  17       15.41       17.53     15.68 o 
   0  -9  17       55.80       42.89     13.88 o 
   1  -9  17       48.26       41.95     15.97 o 
   2  -9  17        6.16       22.54     10.78 o 
  -3  -8  17      114.14      118.09     25.79 o 
  -2  -8  17      103.43      123.24     26.20 o 
  -1  -8  17      306.20      290.02     50.75 o 
   0  -8  17       49.36       51.58      8.26 o 
   1  -8  17       89.22       78.83     15.81 o 
   2  -8  17      104.06       85.01     14.04 o 
   3  -8  17       16.17       19.54      6.31 o 
  -4  -7  17       55.23       53.63     13.24 o 
  -3  -7  17        9.44       13.41     12.31 o 
  -2  -7  17       33.60       29.47     11.21 o 
  -1  -7  17      180.02      187.23     30.41 o 
   0  -7  17       27.91       10.76      6.63 o 
   1  -7  17       96.61       89.44     14.05 o 
   2  -7  17       15.06       18.49      6.92 o 
   3  -7  17        0.54       11.51      7.78 o 
  -4  -6  17       96.72       89.85     17.35 o 
  -3  -6  17      259.45      262.11     56.00 o 
  -2  -6  17        3.90        8.48      5.38 o 
  -1  -6  17      633.05      747.32     59.53 o 
   0  -6  17      191.52      185.21     23.35 o 
   1  -6  17      105.60      108.22     15.76 o 
   2  -6  17      307.45      328.19     36.98 o 
   3  -6  17       18.56       10.25      7.92 o 
   4  -6  17       87.63       86.57     16.67 o 
  -4  -5  17       34.90       39.34      6.40 o 
  -3  -5  17      111.12       83.56     17.56 o 
  -2  -5  17       23.95        9.04      6.86 o 
  -1  -5  17      172.39      187.12     29.97 o 
   0  -5  17      225.54      232.71     26.03 o 
   1  -5  17       26.30       19.82      3.43 o 
   2  -5  17       78.29       75.53     11.03 o 
   3  -5  17       36.54       39.66     11.55 o 
   4  -5  17        1.71       15.33     12.77 o 
  -5  -4  17       25.71       22.00     10.15 o 
  -4  -4  17      229.74      214.49     34.23 o 
  -3  -4  17      355.42      348.93     54.77 o 
  -2  -4  17       35.04       36.05      7.19 o 
  -1  -4  17      539.86      456.11     64.99 o 
   0  -4  17      373.58      420.57     27.53 o 
   1  -4  17      148.98      151.91     23.21 o 
   2  -4  17      410.90      437.54     38.77 o 
   3  -4  17        2.58        9.04      5.72 o 
   4  -4  17      101.29      112.43     16.51 o 
   5  -4  17       69.96       56.31     12.78 o 
  -5  -3  17       75.55       56.85     11.58 o 
  -4  -3  17       78.62       59.90      9.61 o 
  -3  -3  17      311.00      327.26     52.91 o 
  -2  -3  17      390.33      394.19     28.77 o 
  -1  -3  17       64.95       66.82      9.53 o 
   0  -3  17      251.98      281.77     30.78 o 
   1  -3  17      449.98      431.48     40.83 o 
   2  -3  17       56.16       58.16     11.16 o 
   3  -3  17      377.84      475.47     55.82 o 
   4  -3  17       31.25       35.65     11.23 o 
   5  -3  17       12.71       24.71      8.92 o 
  -5  -2  17       41.74       43.91     11.99 o 
  -4  -2  17      244.85      208.39     28.86 o 
  -3  -2  17      277.82      270.26     39.67 o 
  -2  -2  17        5.91        5.44      4.04 o 
  -1  -2  17      566.27      584.68     33.92 o 
   0  -2  17      103.71      100.60     11.31 o 
   1  -2  17       64.71       70.08     10.42 o 
   2  -2  17       48.85       65.40     12.18 o 
   3  -2  17        1.01       25.97      8.64 o 
   4  -2  17       55.43       51.81     11.41 o 
   5  -2  17       43.47       58.96     15.11 o 
  -5  -1  17      214.35      129.55     57.57 o 
  -4  -1  17      331.77      359.47     24.25 o 
  -3  -1  17      120.79      123.23     14.89 o 
  -2  -1  17      782.05      816.33     23.40 o 
  -1  -1  17      107.43      113.33     17.34 o 
   0  -1  17      352.75      372.88     32.86 o 
   1  -1  17      728.64      803.24     23.39 o 
   2  -1  17       81.19       98.68     14.33 o 
   3  -1  17      372.28      402.97     55.03 o 
   4  -1  17      135.01      141.55     23.19 o 
   5  -1  17       64.36       77.35     19.17 o 
  -5   0  17       30.20       28.06      9.69 o 
  -4   0  17       11.39       13.36      5.87 o 
  -3   0  17        3.26        7.28      8.35 o 
  -2   0  17        1.44        0.09      4.14 o 
  -1   0  17       29.83       33.25      7.40 o 
   0   0  17      180.00      181.88     24.83 o 
   1   0  17        5.07        0.97     10.16 o 
   2   0  17       15.06       22.51      6.78 o 
   3   0  17        2.20        4.70      7.66 o 
   4   0  17       36.94       28.45      7.31 o 
   5   0  17        1.33       15.77      7.03 o 
  -5   1  17      225.71      184.92     41.81 o 
  -4   1  17      342.37      330.29     46.31 o 
  -3   1  17      123.94      132.11     19.46 o 
  -2   1  17      746.45      771.74     19.55 o 
  -1   1  17       85.48       76.30     10.16 o 
   0   1  17      308.41      354.92     41.33 o 
   1   1  17      752.23      864.12     31.79 o 
   2   1  17       75.11       74.96     11.19 o 
   3   1  17      364.09      329.86     60.90 o 
   4   1  17      127.15      120.11     27.67 o 
   5   1  17       61.46       64.77     16.08 o 
  -5   2  17       38.53       28.90     11.58 o 
  -4   2  17      238.52      213.58     32.12 o 
  -3   2  17      258.23      276.62     28.10 o 
  -2   2  17       12.39        7.92      7.31 o 
  -1   2  17      571.30      555.85     21.79 o 
   0   2  17       80.89       80.64     21.72 o 
   1   2  17       50.17       71.70     25.55 o 
   2   2  17       34.86       35.68      8.68 o 
   3   2  17        2.24        6.34      9.27 o 
   4   2  17       49.59       33.75     11.38 o 
   5   2  17       46.72       51.32     23.51 o 
  -5   3  17       77.98       69.94     14.06 o 
  -4   3  17       80.08       77.79     11.03 o 
  -3   3  17      301.51      288.97     37.69 o 
  -2   3  17      382.82      392.68     50.09 o 
  -1   3  17       69.29       71.58     13.19 o 
   0   3  17      251.85      268.25     32.56 o 
   1   3  17      462.61      481.13     48.02 o 
   2   3  17       55.16       54.43     11.83 o 
   3   3  17      386.13      447.05     51.27 o 
   4   3  17       35.34       39.96      7.91 o 
   5   3  17       14.37       18.54     13.74 o 
  -5   4  17       28.09       24.08     10.01 o 
  -4   4  17      224.69      229.00     17.92 o 
  -3   4  17      371.97      335.18     34.73 o 
  -2   4  17       40.02       52.43      8.51 o 
  -1   4  17      568.65      518.86     69.35 o 
   0   4  17      386.81      431.64     62.64 o 
   1   4  17      122.28      125.75     15.19 o 
   2   4  17      419.07      411.92     98.55 o 
   3   4  17        5.79        1.25      8.29 o 
   4   4  17      100.99       64.34     17.90 o 
   5   4  17       63.86       60.33     22.69 o 
  -4   5  17       36.24       42.91      7.93 o 
  -3   5  17      114.69      113.19     13.07 o 
  -2   5  17       19.19       24.17      9.59 o 
  -1   5  17      184.71      147.31     18.23 o 
   0   5  17      228.02      238.02     36.85 o 
   1   5  17       23.70       32.83     10.75 o 
   2   5  17       75.19       83.14     19.33 o 
   3   5  17       38.35       36.39     11.96 o 
   4   5  17        2.73       10.30      6.93 o 
  -4   6  17       93.87      110.88     26.89 o 
  -3   6  17      262.19      223.93     27.85 o 
  -2   6  17        2.93        3.40      7.31 o 
  -1   6  17      655.51      683.08     28.76 o 
   0   6  17      200.11      216.75     32.67 o 
   1   6  17      112.34      110.55     18.09 o 
   2   6  17      272.13      317.97     48.98 o 
   3   6  17       19.03       19.24      6.70 o 
   4   6  17       89.17       98.33     20.85 o 
  -4   7  17       49.53       37.17     14.11 o 
  -2   7  17       35.91       34.73     10.57 o 
  -1   7  17      170.49      145.38     17.10 o 
   0   7  17       32.09       29.33      8.76 o 
   1   7  17       93.66       79.67     24.63 o 
   2   7  17       15.71       10.66      4.70 o 
   3   7  17        0.24      -12.82     12.82 o 
  -3   8  17      112.73      109.50     28.04 o 
  -2   8  17       97.37       89.73     32.84 o 
  -1   8  17      307.15      294.09     48.68 o 
   0   8  17       50.41       52.07     11.13 o 
   1   8  17       87.02       70.63     20.06 o 
   2   8  17      100.08       99.97     18.48 o 
   3   8  17       17.40       28.41      9.50 o 
  -2   9  17      231.64      239.31     34.26 o 
  -1   9  17       17.43       32.19      9.50 o 
   0   9  17       61.60       57.39     11.41 o 
   1   9  17       51.88       21.58     14.02 o 
   2   9  17        8.12       16.60      7.01 o 
  -1  -9  18        6.91       13.28     16.69 o 
   0  -9  18       20.31       13.68      7.86 o 
   1  -9  18       57.09       57.94     16.93 o 
  -2  -8  18       94.80      115.40     28.23 o 
  -1  -8  18        6.62       16.58      8.52 o 
   0  -8  18       95.01      112.01     14.68 o 
   1  -8  18       14.65       13.89     18.63 o 
   2  -8  18       28.21       18.00      8.12 o 
  -3  -7  18        1.76       12.69      8.22 o 
  -2  -7  18      304.29      290.84     45.68 o 
  -1  -7  18       56.59       39.07     10.02 o 
   0  -7  18       61.54       60.04      9.59 o 
   1  -7  18      326.94      311.42     45.62 o 
   2  -7  18       42.13       19.44      8.54 o 
   3  -7  18       56.11       44.26     15.82 o 
  -4  -6  18       18.20       17.22     19.97 o 
  -3  -6  18       11.92        9.78      8.76 o 
  -2  -6  18      112.73       96.33     19.63 o 
  -1  -6  18       79.30       48.93      9.74 o 
   0  -6  18        4.59        7.25      5.30 o 
   1  -6  18       92.23       88.58      8.90 o 
   2  -6  18       41.36       18.11     11.10 o 
   3  -6  18        0.60       -0.01      6.18 o 
   4  -6  18        3.12       10.30      7.01 o 
  -4  -5  18      144.35      115.87     19.45 o 
  -3  -5  18       26.31       24.37      6.66 o 
  -2  -5  18      380.78      334.11     55.67 o 
  -1  -5  18      359.44      324.37     44.96 o 
   0  -5  18       92.43       93.36     12.10 o 
   1  -5  18      431.00      496.19     68.41 o 
   2  -5  18       55.49       76.65     18.03 o 
   3  -5  18      209.34      195.46     28.74 o 
   4  -5  18       84.11       76.31     13.35 o 
  -4  -4  18       19.31       18.44      9.69 o 
  -3  -4  18      142.41      131.26     16.79 o 
  -2  -4  18       95.15       87.80     14.51 o 
  -1  -4  18      401.16      373.37     24.26 o 
   0  -4  18      147.86      140.81     19.11 o 
   1  -4  18       57.04       71.82     13.46 o 
   2  -4  18      203.04      211.13     32.67 o 
   3  -4  18       17.98       38.83     15.03 o 
   4  -4  18       28.74       39.96     10.92 o 
  -5  -3  18       33.23       28.41     14.11 o 
  -4  -3  18      274.24      252.76     30.14 o 
  -3  -3  18       14.49       13.27      6.16 o 
  -2  -3  18      468.39      416.04     61.41 o 
  -1  -3  18      319.03      361.64     33.80 o 
   0  -3  18       75.85       82.58     11.39 o 
   1  -3  18      204.63      192.04     27.69 o 
   2  -3  18       11.85       11.62     11.07 o 
   3  -3  18      181.02      189.79     27.69 o 
   4  -3  18      201.46      152.67     49.12 o 
  -5  -2  18       33.78       15.68     15.31 o 
  -4  -2  18       48.79       25.94      7.18 o 
  -3  -2  18      477.78      392.53     60.88 o 
  -2  -2  18      216.16      190.01     22.31 o 
  -1  -2  18      309.75      304.52     33.80 o 
   0  -2  18     1163.30     1259.70     28.26 o 
   1  -2  18       60.48       71.21     19.09 o 
   2  -2  18      550.48      600.34     93.86 o 
   3  -2  18      106.10      114.97     17.21 o 
   4  -2  18       33.05       39.82      9.95 o 
   5  -2  18      112.44      112.45     17.77 o 
  -5  -1  18       50.45       32.37     11.71 o 
  -4  -1  18       87.75       82.48      8.99 o 
  -3  -1  18      103.57      104.19     14.86 o 
  -2  -1  18       28.23       20.99      6.54 o 
  -1  -1  18       63.52       66.16     10.99 o 
   0  -1  18      122.26      122.49     13.60 o 
   1  -1  18       40.39       39.60      8.26 o 
   2  -1  18       29.21       33.27      5.85 o 
   3  -1  18        9.41       12.02     13.79 o 
   4  -1  18       23.38       25.59      7.51 o 
   5  -1  18        0.98        0.71     12.27 o 
  -5   0  18       49.87       33.89     13.36 o 
  -4   0  18       48.49       62.93     16.37 o 
  -3   0  18      697.23      731.69     63.42 o 
  -2   0  18       22.68       24.64      5.29 o 
  -1   0  18      502.32      532.97     18.93 o 
   0   0  18      908.22      991.55     49.69 o 
   1   0  18       38.55       61.04     14.99 o 
   2   0  18      259.66      328.87     42.66 o 
   3   0  18      171.33      205.16     29.66 o 
   4   0  18       50.70       64.16     14.99 o 
   5   0  18      158.79      119.09     29.61 o 
  -5   1  18       42.64       28.54      7.82 o 
  -4   1  18       94.73      107.22     18.53 o 
  -3   1  18       88.84       91.35     13.63 o 
  -2   1  18       20.37       15.98      4.93 o 
  -1   1  18       55.50       49.78      8.04 o 
   0   1  18      123.25      158.35     20.40 o 
   1   1  18       42.40       45.41      8.30 o 
   2   1  18       21.54       32.20      8.97 o 
   3   1  18       12.42       -6.19     10.79 o 
   4   1  18       24.36       19.60      7.76 o 
   5   1  18        0.75        0.65     10.05 o 
  -5   2  18       33.73       32.54     17.99 o 
  -4   2  18       49.01       34.95      7.81 o 
  -3   2  18      448.97      457.19     42.16 o 
  -2   2  18      200.51      204.10     26.87 o 
  -1   2  18      314.50      303.26     38.35 o 
   0   2  18     1168.30     1228.90     48.72 o 
   1   2  18       59.80       55.91      8.41 o 
   2   2  18      527.08      494.11     68.08 o 
   3   2  18      112.76      117.07     25.18 o 
   4   2  18       33.23       31.70      9.62 o 
   5   2  18      117.80      107.76     22.99 o 
  -5   3  18       35.77       23.12      8.89 o 
  -4   3  18      274.43      265.80     41.00 o 
  -3   3  18       17.92       16.54      4.53 o 
  -2   3  18      452.06      428.03     53.30 o 
  -1   3  18      322.53      342.04     60.80 o 
   0   3  18       74.23       73.96      7.29 o 
   1   3  18      182.02      186.10     26.60 o 
   2   3  18       18.50       17.50     21.03 o 
   3   3  18      174.79      167.07     43.17 o 
   4   3  18      205.28      165.31     36.80 o 
  -4   4  18       17.27       15.96      8.04 o 
  -3   4  18      131.37      113.52     15.20 o 
  -2   4  18       90.69      101.82     12.77 o 
  -1   4  18      398.87      417.09     50.97 o 
   0   4  18      154.70      163.32     20.09 o 
   1   4  18       61.05       78.68     17.20 o 
   2   4  18      203.57      216.45     33.77 o 
   3   4  18       18.88       16.45      7.59 o 
   4   4  18       28.87       12.27      6.56 o 
  -4   5  18      156.78      146.15     28.10 o 
  -3   5  18       26.13       20.03      4.50 o 
  -2   5  18      397.69      404.80     79.91 o 
  -1   5  18      377.49      373.39     50.03 o 
   0   5  18       83.97      110.65     14.82 o 
   1   5  18      405.77      448.92     61.24 o 
   2   5  18       56.82       56.92     10.17 o 
   3   5  18      234.52      224.20     43.35 o 
   4   5  18       73.00       76.28     23.80 o 
  -4   6  18       18.66       20.66      9.13 o 
  -3   6  18       11.88       13.53      5.11 o 
  -2   6  18      110.41       91.18     14.73 o 
  -1   6  18       78.71       65.75     10.70 o 
   0   6  18        6.28       -9.72      9.72 o 
   1   6  18       90.90      116.78     23.89 o 
   2   6  18       43.37       24.44     11.53 o 
   3   6  18        0.16        6.48     12.91 o 
   4   6  18        3.23       19.28     10.70 o 
  -2   7  18      304.88      282.26     38.04 o 
  -1   7  18       57.62       30.60     23.71 o 
   0   7  18       63.27       64.29     10.98 o 
   1   7  18      303.30      286.80     53.52 o 
   2   7  18       45.10       33.27      7.15 o 
   3   7  18       59.97       39.48     22.97 o 
  -2   8  18       82.35       77.88     12.33 o 
  -1   8  18        8.57       15.43      8.86 o 
   0   8  18      104.11       94.94     15.03 o 
   1   8  18       17.12       24.93      7.60 o 
   2   8  18       22.78       13.62     10.93 o 
  -1   9  18       10.32       18.36      8.49 o 
   0   9  18       17.59       26.49      6.23 o 
   1   9  18       58.74       66.99     11.31 o 
  -2  -8  19       31.58       26.01     10.88 o 
  -1  -8  19       32.21       30.54      8.02 o 
   0  -8  19      169.60      153.54     31.61 o 
   1  -8  19       23.11       22.17      6.25 o 
   2  -8  19       69.53       57.84     22.23 o 
  -3  -7  19       66.07       56.18     15.96 o 
  -2  -7  19        1.00        5.90      7.75 o 
  -1  -7  19       23.16       26.03      7.54 o 
   0  -7  19       58.72       67.94     12.15 o 
   1  -7  19        2.50       -0.42      8.83 o 
   2  -7  19       44.84       44.32      9.72 o 
  -3  -6  19      106.05       93.54     24.81 o 
  -2  -6  19      157.55      148.12     22.96 o 
  -1  -6  19       37.37       37.63      9.36 o 
   0  -6  19      438.33      387.46     62.56 o 
   1  -6  19       84.89       69.22     10.58 o 
   2  -6  19       98.86       79.46     14.49 o 
   3  -6  19       77.42       80.31     13.05 o 
  -4  -5  19       38.81       33.46      6.63 o 
  -3  -5  19       46.28       52.66     14.85 o 
  -2  -5  19       94.94       67.38     12.88 o 
  -1  -5  19       13.22       12.20     11.30 o 
   0  -5  19       48.14       41.39      7.12 o 
   1  -5  19       65.18       52.82      8.86 o 
   2  -5  19       35.29       37.26      7.08 o 
   3  -5  19       92.32       67.40     20.66 o 
   4  -5  19       13.68       16.51     10.98 o 
  -4  -4  19       22.61       23.16      7.43 o 
  -3  -4  19      206.91      158.09     27.66 o 
  -2  -4  19      347.23      342.66     56.71 o 
  -1  -4  19       47.67       44.41     10.52 o 
   0  -4  19      479.09      526.00     45.96 o 
   1  -4  19      142.36      146.85     22.43 o 
   2  -4  19      238.61      217.02     35.89 o 
   3  -4  19      311.53      315.36     64.93 o 
   4  -4  19        1.53       18.05      9.55 o 
  -4  -3  19      129.58       91.69     15.06 o 
  -3  -3  19      178.51      144.73     28.73 o 
  -2  -3  19      240.15      206.05     33.61 o 
  -1  -3  19      534.71      608.93     17.89 o 
   0  -3  19       45.17       52.31     12.87 o 
   1  -3  19      333.01      364.33     26.72 o 
   2  -3  19      174.54      170.33     30.19 o 
   3  -3  19      123.97      119.75     19.42 o 
   4  -3  19      102.02       97.34     18.59 o 
  -4  -2  19       70.86       65.44      8.31 o 
  -3  -2  19       67.48       55.62     12.19 o 
  -2  -2  19      215.73      187.08     25.05 o 
  -1  -2  19       65.82       58.55     11.85 o 
   0  -2  19      379.00      351.04     34.74 o 
   1  -2  19       37.47       57.46      8.02 o 
   2  -2  19       27.34       29.98     14.76 o 
   3  -2  19      162.68      155.00     37.45 o 
   4  -2  19        6.95        1.90      7.50 o 
  -5  -1  19       25.75       23.43      8.30 o 
  -4  -1  19      226.97      196.50     38.15 o 
  -3  -1  19      247.16      239.49     34.21 o 
  -2  -1  19      303.16      288.71     28.57 o 
  -1  -1  19      699.23      671.85     25.20 o 
   0  -1  19       22.12       23.48      7.28 o 
   1  -1  19      317.23      363.26     45.03 o 
   2  -1  19      436.68      499.86     72.73 o 
   3  -1  19       99.96       97.22     18.64 o 
   4  -1  19      189.26      167.08     28.55 o 
  -5   0  19        4.27       24.48      7.76 o 
  -4   0  19       52.67       65.20      7.98 o 
  -3   0  19        7.73        2.19      5.80 o 
  -2   0  19        1.66        9.78      5.59 o 
  -1   0  19      159.28      160.45     16.33 o 
   0   0  19       77.02       75.03     16.23 o 
   1   0  19      229.83      224.06     32.47 o 
   2   0  19       10.88       13.62      7.18 o 
   3   0  19       15.00       19.21      8.21 o 
   4   0  19       22.87       19.34      9.92 o 
  -5   1  19       29.12       30.33     10.56 o 
  -4   1  19      224.54      141.05     35.10 o 
  -3   1  19      241.50      205.65     28.15 o 
  -2   1  19      308.42      269.88     35.34 o 
  -1   1  19      681.89      652.67     31.80 o 
   0   1  19       19.30       18.33      6.69 o 
   1   1  19      277.89      311.91     48.46 o 
   2   1  19      443.78      390.89     61.92 o 
   3   1  19       96.09       93.69     15.29 o 
   4   1  19      194.50      162.63     30.13 o 
  -4   2  19       59.76       74.72     15.01 o 
  -3   2  19       57.03       55.05      8.62 o 
  -2   2  19      193.22      188.77     20.75 o 
  -1   2  19       63.38       75.50     10.58 o 
   0   2  19      389.19      445.30     59.16 o 
   1   2  19       32.40       48.71      9.31 o 
   2   2  19       23.26       33.18      8.86 o 
   3   2  19      165.82      174.35     29.57 o 
   4   2  19        7.62       18.63     12.08 o 
  -4   3  19      131.27      106.85     16.79 o 
  -3   3  19      164.17      121.19     14.45 o 
  -2   3  19      245.16      238.32     31.99 o 
  -1   3  19      531.35      595.48     32.05 o 
   0   3  19       47.17       36.28      9.41 o 
   1   3  19      326.45      361.12     51.64 o 
   2   3  19      172.71      215.45     31.89 o 
   3   3  19      128.01      112.27     31.55 o 
   4   3  19      107.56      107.93     21.86 o 
  -4   4  19       20.42       13.73      8.00 o 
  -3   4  19      204.94      194.58     28.58 o 
  -2   4  19      370.02      355.89     44.60 o 
  -1   4  19       48.23       36.27     10.96 o 
   0   4  19      482.36      478.79     61.71 o 
   1   4  19      148.98      234.45     34.42 o 
   2   4  19      243.45      220.11     32.06 o 
   3   4  19      318.44      289.79     51.84 o 
   4   4  19        2.00       -7.25     10.36 o 
  -4   5  19       32.76       27.30     11.44 o 
  -3   5  19       39.28       35.07      8.46 o 
  -2   5  19       97.51       96.95     25.37 o 
  -1   5  19       14.11       14.17      5.47 o 
   0   5  19       52.21       43.34     11.26 o 
   1   5  19       66.38       44.29     10.10 o 
   2   5  19       30.06       26.38     10.70 o 
   3   5  19       91.03       83.80     17.81 o 
   4   5  19       14.46       13.01     10.61 o 
  -3   6  19      112.44      115.19     17.48 o 
  -2   6  19      166.82      173.00     23.91 o 
  -1   6  19       37.06       31.45     11.21 o 
   0   6  19      433.59      469.31     70.07 o 
   1   6  19       84.05       60.33     25.64 o 
   2   6  19      109.54      131.62     23.20 o 
   3   6  19       66.90       71.55     12.83 o 
  -3   7  19       55.78       66.69     13.28 o 
  -2   7  19        0.71        0.85      7.61 o 
  -1   7  19       28.02       46.01     17.89 o 
   0   7  19       53.72       48.93     14.62 o 
   1   7  19        1.41        3.83      5.90 o 
   2   7  19       38.45       24.81      9.08 o 
  -2   8  19       30.59       27.85     18.12 o 
  -1   8  19       25.74       28.47      8.91 o 
   0   8  19      191.17      176.57     57.75 o 
   1   8  19       20.24       24.11      6.33 o 
   2   8  19       65.20       46.12     19.09 o 
   0  -8  20       10.92       15.65     12.50 o 
  -2  -7  20        3.46       -8.30     13.65 o 
  -1  -7  20      230.12      228.56     41.32 o 
   0  -7  20       67.00       51.34     26.70 o 
   1  -7  20       42.55       55.34     14.48 o 
   2  -7  20      127.19      155.99     46.68 o 
  -3  -6  20        2.11        2.21     10.15 o 
  -2  -6  20        1.29        2.34     10.01 o 
  -1  -6  20       42.01       36.79     13.84 o 
   0  -6  20        4.11       -0.60      7.05 o 
   1  -6  20        9.93        9.46      5.12 o 
   2  -6  20       77.38       95.06     26.61 o 
  -3  -5  20      189.44      167.25     45.48 o 
  -2  -5  20       28.50       27.21      8.26 o 
  -1  -5  20      345.96      288.72     23.13 o 
   0  -5  20      131.97      135.03     25.53 o 
   1  -5  20       68.26       58.97     10.86 o 
   2  -5  20      262.49      233.19     45.96 o 
   3  -5  20       31.28       26.43      7.75 o 
  -4  -4  20       13.75       10.63      9.23 o 
  -3  -4  20        2.83        1.54      7.50 o 
  -2  -4  20      175.98      163.44     19.23 o 
  -1  -4  20       51.33       26.27      7.62 o 
   0  -4  20       91.41       72.49      9.60 o 
   1  -4  20       87.62       77.95      9.82 o 
   2  -4  20       98.94       60.11     18.86 o 
   3  -4  20      105.68      133.12     28.37 o 
  -4  -3  20       38.24       42.30      6.68 o 
  -3  -3  20      166.37      165.97     40.92 o 
  -2  -3  20       28.19       30.30      9.15 o 
  -1  -3  20      438.28      403.45     52.52 o 
   0  -3  20      181.33      153.58     23.61 o 
   1  -3  20      124.68      126.72     20.35 o 
   2  -3  20      290.83      337.46     53.14 o 
   3  -3  20       76.96       81.00     13.49 o 
   4  -3  20       58.76       66.80     26.98 o 
  -4  -2  20       82.27       56.00     12.96 o 
  -3  -2  20       43.80       50.18     13.01 o 
  -2  -2  20      486.12      504.74     62.63 o 
  -1  -2  20       12.27       19.58      4.48 o 
   0  -2  20      255.91      288.64     39.21 o 
   1  -2  20      604.86      671.24     51.96 o 
   2  -2  20      143.86      136.07     34.96 o 
   3  -2  20      381.92      356.49     82.36 o 
   4  -2  20       25.01       47.53     11.82 o 
  -4  -1  20       26.92       34.53      9.12 o 
  -3  -1  20       42.04       25.34     11.21 o 
  -2  -1  20      151.93      155.34     19.26 o 
  -1  -1  20       48.61       57.48      8.73 o 
   0  -1  20      103.99       97.36     12.82 o 
   1  -1  20       64.27       57.42     11.02 o 
   2  -1  20       35.94       37.58      9.14 o 
   3  -1  20       31.83       32.14     10.84 o 
   4  -1  20        2.93       23.65     10.85 o 
  -4   0  20       46.18       40.78     16.88 o 
  -3   0  20       21.51       12.81      3.00 o 
  -2   0  20      204.96      196.70     21.34 o 
  -1   0  20        0.31        7.54      9.78 o 
   0   0  20      422.81      428.32     59.97 o 
   1   0  20      669.22      699.43    111.87 o 
   2   0  20        5.58       21.21      5.31 o 
   3   0  20      262.27      295.98     34.28 o 
   4   0  20       54.29       42.05     13.54 o 
  -4   1  20       23.96       40.49     10.88 o 
  -3   1  20       36.93       25.74      5.03 o 
  -2   1  20      144.22      133.03     18.39 o 
  -1   1  20       55.82       57.47      7.82 o 
   0   1  20      100.46      123.31     16.33 o 
   1   1  20       68.73       50.28     11.95 o 
   2   1  20       36.22       27.81      7.53 o 
   3   1  20       34.79       21.62      7.85 o 
   4   1  20        1.99        5.81      5.90 o 
  -4   2  20       77.06       39.23     16.65 o 
  -3   2  20       46.90       42.52      6.37 o 
  -2   2  20      461.63      433.95     37.36 o 
  -1   2  20        8.57        0.37      9.82 o 
   0   2  20      252.31      294.37     35.02 o 
   1   2  20      612.07      685.62     59.85 o 
   2   2  20      144.56      126.54     21.63 o 
   3   2  20      381.46      352.86     26.06 o 
   4   2  20       22.42       16.05     12.73 o 
  -4   3  20       40.85       32.84     11.35 o 
  -3   3  20      166.90      148.05     24.90 o 
  -2   3  20       30.18       36.74      9.67 o 
  -1   3  20      432.67      423.88     64.68 o 
   0   3  20      194.35      232.67     34.00 o 
   1   3  20      117.05      133.24     18.79 o 
   2   3  20      296.52      300.82     51.65 o 
   3   3  20       79.08       86.34     22.05 o 
   4   3  20       59.41       57.85     16.23 o 
  -3   4  20        6.45        5.29      5.44 o 
  -2   4  20      168.78      192.15     23.01 o 
  -1   4  20       50.92       41.92     10.87 o 
   0   4  20       98.41       88.07     12.86 o 
   1   4  20       81.26       77.98     16.20 o 
   2   4  20      104.95       78.88     29.66 o 
   3   4  20       96.48       79.67     27.40 o 
  -3   5  20      216.49      163.11     33.26 o 
  -2   5  20       28.07       21.66      7.21 o 
  -1   5  20      351.92      308.20     38.50 o 
   0   5  20      133.05      132.39     22.86 o 
   1   5  20       68.06       78.41     16.11 o 
   2   5  20      257.41      239.32     56.74 o 
   3   5  20       29.35       17.68     10.15 o 
  -3   6  20        1.87        3.96      9.59 o 
  -2   6  20        0.66       -8.40     10.53 o 
  -1   6  20       35.77       18.79      8.36 o 
   0   6  20        3.35       25.63     13.84 o 
   1   6  20        9.33        5.79     12.64 o 
   2   6  20       73.42       72.22     11.76 o 
   3   6  20       27.97       16.97      6.64 o 
  -2   7  20        2.29      -10.01     10.01 o 
  -1   7  20      247.14      221.34     41.63 o 
   0   7  20       61.78       41.96     16.47 o 
   1   7  20       46.85       30.16     10.88 o 
   2   7  20      116.32      118.73     22.92 o 
   0   8  20       11.69        8.91      9.36 o 
  -1  -7  21        5.96       12.34     11.02 o 
   0  -7  21       14.07       -7.93     16.05 o 
   1  -7  21       10.94        1.66     11.62 o 
  -2  -6  21      104.59      113.74     23.47 o 
  -1  -6  21       86.87       82.36     13.20 o 
   0  -6  21        4.53       16.88     10.61 o 
   1  -6  21      225.08      193.46     43.73 o 
   2  -6  21       16.04       14.28     22.37 o 
  -3  -5  21       20.07       16.79     11.71 o 
  -2  -5  21       24.09       24.34     13.51 o 
  -1  -5  21       18.63        3.20      8.98 o 
   0  -5  21        4.47        7.75      9.32 o 
   1  -5  21       21.78       13.39     13.88 o 
   2  -5  21       50.41       38.17     11.77 o 
  -3  -4  21       10.75       16.44      7.62 o 
  -2  -4  21      166.78      143.52     20.99 o 
  -1  -4  21      199.48      193.89     31.26 o 
   0  -4  21       88.49       78.82     12.56 o 
   1  -4  21      249.96      245.62     39.91 o 
   2  -4  21      142.21      149.69     32.48 o 
   3  -4  21      145.01      145.42     22.04 o 
  -3  -3  21      188.10      176.07     27.91 o 
  -2  -3  21       44.75       54.11     26.06 o 
  -1  -3  21      173.91      144.10     25.83 o 
   0  -3  21      214.06      182.53     30.04 o 
   1  -3  21       50.07       49.28     11.81 o 
   2  -3  21      291.13      293.26     40.98 o 
   3  -3  21       31.11       24.23      9.29 o 
  -4  -2  21       36.85       25.84      7.76 o 
  -3  -2  21       72.25       85.22     15.65 o 
  -2  -2  21        9.32       16.17      9.18 o 
  -1  -2  21      109.21       97.43     21.12 o 
   0  -2  21       63.21       56.51     21.12 o 
   1  -2  21      225.41      235.14     35.12 o 
   2  -2  21      132.57      174.72     33.49 o 
   3  -2  21       42.49       48.47     12.84 o 
  -4  -1  21        4.61       21.58      5.74 o 
  -3  -1  21       94.27      100.68     18.48 o 
  -2  -1  21       36.85       38.39      9.09 o 
  -1  -1  21      464.44      484.07     31.88 o 
   0  -1  21      372.70      323.70     41.82 o 
   1  -1  21       14.79       17.51      6.84 o 
   2  -1  21      394.60      358.23    107.17 o 
   3  -1  21      125.01      134.77     27.28 o 
  -4   0  21        1.14        4.36      7.22 o 
  -3   0  21      167.16      138.62     28.32 o 
  -2   0  21        7.53       13.78     10.88 o 
  -1   0  21        4.53       20.01      5.97 o 
   0   0  21      144.07      139.96     17.28 o 
   1   0  21        1.06        5.44      7.38 o 
   2   0  21      101.53       87.36     17.25 o 
   3   0  21        7.98        7.78      8.95 o 
   4   0  21       15.79       22.72      6.81 o 
  -4   1  21        7.20       14.57     11.53 o 
  -3   1  21       77.89       73.65     25.97 o 
  -2   1  21       34.77       33.91      9.24 o 
  -1   1  21      470.06      504.30     28.47 o 
   0   1  21      384.96      417.69     45.42 o 
   1   1  21       12.52       11.47      5.75 o 
   2   1  21      376.64      382.87     97.15 o 
   3   1  21      118.69      138.30     20.35 o 
  -4   2  21       40.90       33.94     13.37 o 
  -3   2  21       65.90       82.26     15.25 o 
  -2   2  21        4.45       -7.43      7.43 o 
  -1   2  21      106.76      116.07     19.44 o 
   0   2  21       60.46       66.87      8.85 o 
   1   2  21      227.47      245.94     43.04 o 
   2   2  21      137.27      146.92     23.88 o 
   3   2  21       41.80       41.31     12.92 o 
  -3   3  21      192.81      170.81     26.49 o 
  -2   3  21       39.22       30.71      8.72 o 
  -1   3  21      189.13      162.48     25.72 o 
   0   3  21      217.66      226.70     31.99 o 
   1   3  21       55.64       36.58     17.53 o 
   2   3  21      278.19      254.65     43.17 o 
   3   3  21       25.45        3.28     14.02 o 
  -3   4  21       10.01        7.33      6.96 o 
  -2   4  21      160.16      140.05     24.22 o 
  -1   4  21      209.06      233.07     30.35 o 
   0   4  21       79.72       77.60     12.22 o 
   1   4  21      262.04      260.68     36.17 o 
   2   4  21      136.24      134.78     19.20 o 
   3   4  21      158.64      145.85     41.05 o 
  -3   5  21       17.43       11.69      6.91 o 
  -2   5  21       18.78       36.50      9.64 o 
  -1   5  21       18.63       59.32    168.33 o 
   0   5  21        6.76        9.78      5.82 o 
   1   5  21       19.42       14.13      8.39 o 
   2   5  21       45.19       52.88     11.11 o 
  -2   6  21      112.29      130.19     25.59 o 
  -1   6  21       78.09       75.61     10.61 o 
   0   6  21        5.46        6.46     14.80 o 
   1   6  21      217.99      201.57     37.63 o 
   2   6  21       13.60        9.55     10.38 o 
  -1   7  21        3.84       15.32      6.11 o 
   0   7  21       16.42        6.72      7.90 o 
   1   7  21        7.24        1.84      8.49 o 
  -1  -6  22        9.80        9.22      7.66 o 
   0  -6  22        4.04       18.63     11.44 o 
   1  -6  22        3.40       16.33      7.75 o 
  -2  -5  22       84.72       57.38     29.89 o 
  -1  -5  22       21.64       16.42     10.98 o 
   0  -5  22      120.99      116.51     24.08 o 
   1  -5  22       71.55       71.03     25.92 o 
   2  -5  22       83.43       86.58     13.90 o 
  -2  -4  22       19.84       24.54     11.90 o 
  -1  -4  22       31.96       38.92     15.96 o 
   0  -4  22        8.18       21.49      9.59 o 
   1  -4  22       18.25       26.24      6.23 o 
   2  -4  22       53.79       40.81     12.30 o 
  -3  -3  22       15.25       19.97      6.60 o 
  -2  -3  22      158.65       87.73     39.39 o 
  -1  -3  22       24.02       24.44     10.79 o 
   0  -3  22      246.61      206.72     37.56 o 
   1  -3  22       81.91       68.52     16.12 o 
   2  -3  22      155.39      158.03     30.86 o 
   3  -3  22      168.77      171.60     29.16 o 
  -3  -2  22       51.36       55.62     21.86 o 
  -2  -2  22      171.46      118.82     34.96 o 
  -1  -2  22      181.48      152.08     25.39 o 
   0  -2  22        2.68        4.82      7.01 o 
   1  -2  22      170.25      189.76     28.08 o 
   2  -2  22      155.09      129.98     53.23 o 
   3  -2  22       65.68       55.49     15.09 o 
  -3  -1  22        9.23       -2.49     14.30 o 
  -2  -1  22       35.62       45.38     17.16 o 
  -1  -1  22      122.90      118.69     19.95 o 
   0  -1  22       64.66       56.14     22.69 o 
   1  -1  22      115.12      115.79     27.03 o 
   2  -1  22       20.29       22.26      9.78 o 
   3  -1  22       27.37       33.58      6.87 o 
  -3   0  22       25.32       16.42     10.70 o 
  -2   0  22       97.12       90.98     15.91 o 
  -1   0  22      108.05      111.86     10.06 o 
   0   0  22       12.76        7.76     15.77 o 
   1   0  22      234.59      252.78     38.01 o 
   2   0  22      217.75      157.50     22.45 o 
   3   0  22       28.98       32.86     10.09 o 
  -3   1  22       13.39        4.24     11.62 o 
  -2   1  22       33.10       27.54      6.41 o 
  -1   1  22      123.40      120.46     15.70 o 
   0   1  22       66.22       71.77     12.04 o 
   1   1  22      114.80      119.82     19.02 o 
   2   1  22       24.14       21.05     10.24 o 
   3   1  22       25.50       26.90      9.82 o 
  -3   2  22       49.55       35.46     11.20 o 
  -2   2  22      182.05      169.64     34.46 o 
  -1   2  22      176.13      196.90     24.91 o 
   0   2  22        2.80       12.18      6.46 o 
   1   2  22      169.06      150.97     34.04 o 
   2   2  22      147.41      167.87     26.71 o 
   3   2  22       71.47       81.32     32.42 o 
  -3   3  22       17.47        9.88      8.01 o 
  -2   3  22      151.52      146.04     24.35 o 
  -1   3  22       21.85       16.67      8.21 o 
   0   3  22      242.03      242.93     39.93 o 
   1   3  22       90.04       94.77     16.74 o 
   2   3  22      164.78      130.50     25.20 o 
   3   3  22      166.66      132.68     24.63 o 
  -2   4  22       24.65       13.20      9.36 o 
  -1   4  22       34.17       34.09      8.21 o 
   0   4  22        6.90       17.96      9.24 o 
   1   4  22       16.95       26.87      9.70 o 
   2   4  22       44.58       36.09     12.95 o 
  -2   5  22       93.91       74.12     14.18 o 
  -1   5  22       20.69       33.34      8.62 o 
   0   5  22      120.37      116.58     16.62 o 
   1   5  22       63.93       71.07     15.67 o 
   2   5  22       93.55      100.51     17.41 o 
  -1   6  22        7.24       12.40     12.96 o 
   0   6  22        1.33       -9.84     10.27 o 
   1   6  22        2.94       10.64     10.93 o 
   0  -5  23       12.10       25.83     16.05 o 
  -2  -4  23       12.04       21.77     11.53 o 
  -1  -4  23      116.69       69.74     25.64 o 
   0  -4  23       54.39       64.29     24.17 o 
   1  -4  23      124.42      120.47     39.11 o 
  -2  -3  23       87.73       79.51     21.22 o 
  -1  -3  23       17.26        3.04     11.71 o 
   0  -3  23       41.62       29.61      7.56 o 
   1  -3  23       40.65       32.77      9.54 o 
   2  -3  23       53.37       35.03     15.91 o 
  -2  -2  23       69.04       65.95     15.50 o 
  -1  -2  23       23.91       33.57     15.50 o 
   0  -2  23       29.87       15.03     10.15 o 
   1  -2  23       43.85       51.89     11.09 o 
   2  -2  23      135.83       87.55     23.57 o 
  -3  -1  23       14.26       14.11     11.44 o 
  -2  -1  23       72.62       73.15     17.06 o 
  -1  -1  23        9.52       11.70      6.43 o 
   0  -1  23      184.58      166.74     26.05 o 
   1  -1  23      104.93       99.11     17.15 o 
   2  -1  23       10.64       15.14      9.21 o 
  -3   0  23        8.54       12.08     10.42 o 
  -2   0  23      307.55      277.71    146.14 o 
  -1   0  23        1.89        5.14      7.52 o 
   0   0  23       11.09       26.51     11.35 o 
   1   0  23       19.02       18.91     14.76 o 
   2   0  23        5.33       -6.16     28.13 o 
  -3   1  23       13.81       36.53     11.16 o 
  -2   1  23       59.45       34.98      5.65 o 
  -1   1  23       10.35        3.09      7.87 o 
   0   1  23      201.34      185.67     30.59 o 
   1   1  23      109.85      102.00     12.67 o 
   2   1  23       12.27       16.34      7.10 o 
  -2   2  23       70.08       67.36     14.58 o 
  -1   2  23       19.45       31.93     10.56 o 
   1   2  23       47.48       40.90      9.96 o 
   2   2  23      133.52      122.85     29.65 o 
  -2   3  23       91.19       86.97     22.05 o 
  -1   3  23       17.33        7.17      7.45 o 
   0   3  23       56.42       59.96     13.03 o 
   1   3  23       38.47       25.92     19.05 o 
   2   3  23       61.06       51.12     11.54 o 
  -2   4  23       12.61        6.35      9.24 o 
  -1   4  23      101.99       88.72     14.87 o 
   0   4  23       58.69       24.70     16.97 o 
   1   4  23      127.15      110.48     16.88 o 
  -1   5  23        0.80       21.45      6.70 o 
   0   5  23        7.88       14.84     15.17 o 
  -1  -3  24       94.61       87.72     33.76 o 
   0  -3  24       38.24       43.54     14.85 o 
   1  -3  24       78.21       43.95     10.22 o 
  -1  -2  24      104.63      121.67     34.68 o 
   0  -2  24       32.64       26.85     13.56 o 
   1  -2  24        9.95       11.86      9.62 o 
  -2  -1  24       10.52       15.13     12.45 o 
  -1  -1  24       15.57        1.11     13.01 o 
   0  -1  24       13.90        2.43      6.87 o 
   1  -1  24       53.65       43.93     10.85 o 
  -2   0  24       39.52       -4.80     17.80 o 
  -1   0  24      157.88      164.69     26.89 o 
   0   0  24       38.95       66.32     13.56 o 
   1   0  24        0.03       17.16     12.91 o 
  -2   1  24       13.57       23.52     12.73 o 
  -1   1  24       23.61       34.21     11.35 o 
   0   1  24       12.48        9.35      7.38 o 
   1   1  24       51.73       50.06     22.93 o 
  -1   2  24      115.98       97.36     17.53 o 
   0   2  24       40.74       33.67      7.66 o 
   1   2  24       12.63       11.48     11.32 o 
  -1   3  24       90.17       80.70     20.80 o 
   0   3  24       31.49       27.55      8.24 o 
   1   3  24       82.63       67.66      9.41 o 
                                                 
